# Supplementary material for: Menstrual fluid-derived small extracellular vesicles: a novel reservoir with distinct molecular signatures and implications for endometriosis etiopathology
Source: Hum Reprod Open. 2026 Mar 15;2026(2):hoag020. doi: 10.1093/hropen/hoag020 (PMC13038252; doi:10.1093/hropen/hoag020)
Supplement: hoag020_Supplementary_Data [file hoag020_supplementary_data.zip › Supplementary Table S1.xlsx]

## Sheet: ENDvsCTL.complete
Supplementary Table S1: Differential gene enrichment analysis in MF-EM-derived sEVs compared to healthy controls
Id	Sequence_type	C2	C3	C4	E1	E3	E4	norm.C2	norm.C3	norm.C4	norm.E1	norm.E3	norm.E4	con rule	fgr rule	rule	CTL	END	FoldChange	log2FoldChange	pvalue	padj
MAGEA12	protein_coding	161	0	0	0	0	0	149	0	0	0	0	0	0	0	no	50	0	0	-20.614	NA	NA
NPIPB15	protein_coding	0	0	0	43	57	33	0	0	0	40	61	29	0	1	yes	0	43	198.076	7.63	3.90375e-09	4.82373e-06
PDE3A	protein_coding	31	37	32	182	141	229	29	41	34	171	150	202	1	1	yes	35	174	4.084	2.03	1.00258e-13	7.43314e-10
ST6GAL2	protein_coding	34	8	17	402	54	96	32	9	18	377	58	85	1	1	yes	20	173	3.447	1.785	1.93298e-06	0.000774655
ROS1	protein_coding	39	49	27	188	126	178	36	55	28	176	134	157	1	1	yes	40	156	3.124	1.643	6.64085e-09	7.03361e-06
SCAMP5	protein_coding	68	22	36	317	64	379	63	25	38	297	68	334	1	1	yes	42	233	3.099	1.632	2.89063e-06	0.00104524
GPC4	protein_coding	118	48	24	309	221	338	109	54	25	290	236	298	1	1	yes	63	275	3.056	1.611	5.68694e-07	0.000290779
PCDH19	protein_coding	47	53	39	175	200	164	44	59	41	164	213	145	1	1	yes	48	174	2.996	1.583	3.16498e-09	4.2664e-06
ITGBL1	protein_coding	284	163	216	969	481	896	263	183	228	908	513	790	1	1	yes	225	737	2.891	1.531	2.71004e-11	8.03691e-08
NREP	protein_coding	1203	674	637	3437	1417	4190	1116	755	671	3222	1510	3696	1	1	yes	847	2809	2.777	1.474	2.20345e-08	1.81515e-05
SFRP4	protein_coding	58	27	5	169	90	392	54	30	5	158	96	346	1	1	yes	30	200	2.737	1.453	1.08457e-05	0.00308404
NEFL	protein_coding	601	378	212	984	1862	1150	557	423	223	923	1985	1014	1	1	yes	401	1307	2.606	1.382	1.22486e-06	0.00055037
ADGRL2	protein_coding	652	854	514	2732	1054	2123	605	957	542	2561	1124	1873	1	1	yes	701	1853	2.27	1.183	3.85115e-06	0.00132802
INA	protein_coding	180	188	137	429	375	540	167	211	144	402	400	476	1	1	yes	174	426	2.269	1.182	6.0331e-09	6.88145e-06
MEX3B	protein_coding	313	296	282	957	619	733	290	332	297	897	660	647	1	1	yes	306	735	2.251	1.171	3.94524e-10	7.3125e-07
CHST15	protein_coding	702	670	300	1711	1348	1482	651	751	316	1604	1437	1307	1	1	yes	573	1449	2.231	1.158	2.00919e-06	0.000784006
KCNK2	protein_coding	1078	1126	1047	2861	2026	3238	1000	1261	1103	2682	2160	2856	1	1	yes	1121	2566	2.186	1.129	7.09015e-12	3.50443e-08
ABCC9	protein_coding	479	340	499	1249	760	1281	444	381	526	1171	810	1130	1	1	yes	450	1037	2.154	1.107	1.45705e-08	1.27089e-05
KCNH1	protein_coding	205	541	262	1343	1055	749	190	606	276	1259	1125	661	1	1	yes	357	1015	2.082	1.058	6.48816e-05	0.013362
EBF1	protein_coding	255	262	76	823	586	465	237	293	80	772	625	410	1	1	yes	203	602	2.067	1.048	7.76942e-05	0.0153607
AMIGO2	protein_coding	2829	4730	2659	9473	8188	7833	2624	5299	2802	8881	8728	6909	1	1	yes	3575	8173	2.062	1.044	5.01556e-06	0.00161676
EDN1	protein_coding	557	492	351	1079	969	1215	517	551	370	1012	1033	1072	1	1	yes	479	1039	2.057	1.04	7.60178e-09	7.51461e-06
KCNS3	protein_coding	34	36	14	97	91	96	32	40	15	91	97	85	1	1	yes	29	91	2.052	1.037	9.12977e-05	0.0175813
FAM19A5	protein_coding	1445	592	922	2952	1775	2238	1340	663	971	2768	1892	1974	1	1	yes	991	2211	2.006	1.005	9.85181e-06	0.00292165
CD55	protein_coding	2164	1806	1515	3679	3560	5040	2007	2023	1596	3449	3795	4446	1	1	yes	1875	3897	1.997	0.998	6.06178e-10	9.98713e-07
HUNK	protein_coding	579	284	356	1118	803	843	537	318	375	1048	856	744	1	1	yes	410	883	1.981	0.986	4.05891e-06	0.00133865
ESR1	protein_coding	26	35	33	125	91	76	24	39	35	117	97	67	1	1	yes	33	94	1.951	0.964	0.000124645	0.0214911
RASSF2	protein_coding	1016	1179	723	2256	1392	3820	942	1321	762	2115	1484	3370	1	1	yes	1008	2323	1.948	0.962	4.91979e-05	0.010728
CDH2	protein_coding	5084	6174	5293	13633	8333	15625	4715	6916	5577	12781	8883	13782	1	1	yes	5736	11815	1.94	0.956	9.41119e-07	0.000450159
FZD7	protein_coding	803	599	588	1889	1063	1387	745	671	620	1771	1133	1223	1	1	yes	679	1376	1.914	0.937	1.17727e-06	0.000545516
BCAT1	protein_coding	8972	10395	4745	24400	15634	17258	8321	11644	4999	22875	16665	15223	1	1	yes	8321	18254	1.901	0.927	4.69571e-05	0.0103922
DACT1	protein_coding	742	566	447	2119	741	1423	688	634	471	1987	790	1255	1	1	yes	598	1344	1.832	0.873	0.000111488	0.0201604
SOX4	protein_coding	3323	6229	5179	16284	7607	12256	3082	6978	5457	15267	8109	10811	1	1	yes	5172	11396	1.805	0.852	0.000120216	0.0210126
SMO	protein_coding	350	245	229	629	389	738	325	274	241	590	415	651	1	1	yes	280	552	1.804	0.851	2.96867e-05	0.00698722
MMP2	protein_coding	6896	5446	5749	14942	9149	12192	6396	6101	6057	14008	9753	10754	1	1	yes	6185	11505	1.799	0.847	1.2925e-07	7.66607e-05
STARD4-AS1	lncRNA	380	152	263	786	404	671	352	170	277	737	431	592	1	1	yes	266	587	1.79	0.84	0.00013277	0.0223718
MATN3	protein_coding	116	98	83	287	246	167	108	110	87	269	262	147	1	1	yes	102	226	1.775	0.828	0.00015583	0.0245813
TRIB2	protein_coding	324	385	199	916	627	564	300	431	210	859	668	497	1	1	yes	314	675	1.735	0.795	0.000173382	0.0267803
FNBP1L	protein_coding	817	770	618	1730	984	1751	758	863	651	1622	1049	1545	1	1	yes	757	1405	1.732	0.792	2.80329e-05	0.00670437
STEAP2	protein_coding	168	76	81	433	209	218	156	85	85	406	223	192	1	1	yes	109	274	1.728	0.789	0.000272329	0.0373897
SLC29A4	protein_coding	63	38	56	139	93	149	58	43	59	130	99	131	1	1	yes	53	120	1.715	0.778	0.000233783	0.0339857
LYPD6	protein_coding	901	767	707	873	2465	2525	836	859	745	818	2628	2227	1	1	yes	813	1891	1.699	0.765	0.000274993	0.0374091
PADI1	protein_coding	179	147	163	223	512	439	166	165	172	209	546	387	1	1	yes	168	381	1.693	0.759	0.00026873	0.0372405
XYLT1	protein_coding	179	212	82	524	536	267	166	237	86	491	571	236	1	1	yes	163	433	1.69	0.757	0.000333489	0.0437608
EDIL3	protein_coding	8461	6522	5846	14923	9699	14562	7847	7306	6160	13991	10339	12845	1	1	yes	7104	12392	1.688	0.755	2.91285e-06	0.00104524
LINC01279	lncRNA	315	268	247	524	399	724	292	300	260	491	425	639	1	1	yes	284	518	1.678	0.747	5.82856e-05	0.0121727
KCNJ8	protein_coding	1112	1030	1080	1886	1530	2587	1031	1154	1138	1768	1631	2282	1	1	yes	1108	1894	1.644	0.718	1.21328e-05	0.00333158
S1PR1	protein_coding	939	748	919	2380	1576	1277	871	838	968	2231	1680	1126	1	1	yes	892	1679	1.636	0.71	0.000155106	0.0245813
HAS2	protein_coding	1375	1154	1578	2575	2458	2419	1275	1293	1663	2414	2620	2134	1	1	yes	1410	2389	1.634	0.709	1.01718e-05	0.00295741
CTGF	protein_coding	16934	12510	11115	21859	22157	29007	15705	14014	11711	20493	23619	25586	1	1	yes	13810	23233	1.631	0.706	5.9294e-06	0.00179431
PPAP2C	protein_coding	244	225	79	605	378	443	226	252	83	567	403	391	1	1	yes	187	454	1.627	0.702	0.000407816	0.049976
VCAN	protein_coding	18538	14243	7839	45858	20894	26151	17193	15955	8259	42993	22272	23067	1	1	yes	13802	29444	1.614	0.69	0.000346878	0.0447049
RNF150	protein_coding	771	418	475	1114	888	1074	715	468	500	1044	947	947	1	1	yes	561	979	1.604	0.681	8.48931e-05	0.0165631
FOXD1	protein_coding	233	110	101	687	334	224	216	123	106	644	356	198	1	1	yes	148	399	1.589	0.668	0.000496409	0.056189
RUNX1	protein_coding	594	451	428	1225	1073	680	551	505	451	1148	1144	600	1	1	yes	502	964	1.58	0.66	0.000281107	0.0378932
NTM	protein_coding	102	106	32	416	307	122	95	119	34	390	327	108	1	1	yes	83	275	1.579	0.659	0.000460042	0.0537126
KSR1	protein_coding	43	47	37	105	84	118	40	53	39	98	90	104	1	1	yes	44	97	1.574	0.654	0.000466241	0.0540111
ZNF521	protein_coding	117	316	87	664	436	504	109	354	92	623	465	445	1	1	yes	185	511	1.545	0.628	0.000586857	0.0621597
EPDR1	protein_coding	680	1299	655	1851	1548	2670	631	1455	690	1735	1650	2355	1	1	yes	925	1913	1.522	0.606	0.000526764	0.0591732
RARB	protein_coding	233	139	103	913	259	272	216	156	109	856	276	240	1	1	yes	160	457	1.517	0.602	0.000644934	0.065055
HOXB7	protein_coding	23	21	2	131	142	31	21	24	2	123	151	27	1	1	yes	16	100	1.501	0.586	0.000236847	0.0340591
DCBLD1	protein_coding	468	292	329	774	578	605	434	327	347	726	616	534	1	1	yes	369	625	1.491	0.576	0.000238882	0.0340591
TMEM206	protein_coding	262	261	228	481	345	522	243	292	240	451	368	460	1	1	yes	258	426	1.436	0.522	0.000329818	0.0436656
RHOBTB1	protein_coding	1944	1692	1690	2634	2648	3163	1803	1895	1781	2469	2823	2790	1	1	yes	1826	2694	1.434	0.52	3.25388e-05	0.00753884
GABRB3	protein_coding	23	8	20	49	40	115	21	9	21	46	43	101	1	1	yes	17	63	1.432	0.518	0.000708149	0.0695393
KCNA3	protein_coding	8	15	2	60	50	34	7	17	2	56	53	30	1	1	yes	9	46	1.427	0.513	0.000422158	0.050482
NEGR1	protein_coding	1647	1683	1541	2500	2378	3009	1528	1885	1624	2344	2535	2654	1	1	yes	1679	2511	1.414	0.499	0.000108501	0.0201106
KITLG	protein_coding	644	935	648	2602	1077	1343	597	1047	683	2439	1148	1185	1	1	yes	776	1591	1.414	0.499	0.000922142	0.0809084
LPCAT2	protein_coding	3356	3814	3788	6517	4689	8250	3113	4272	3991	6110	4998	7277	1	1	yes	3792	6128	1.411	0.497	0.000349728	0.0447049
PRR5L	protein_coding	1102	1596	1145	2891	2127	2242	1022	1788	1206	2710	2267	1978	1	1	yes	1339	2318	1.403	0.489	0.000595271	0.0621597
SLC24A3	protein_coding	39	21	45	187	52	106	36	24	47	175	55	93	1	1	yes	36	108	1.402	0.487	0.000991963	0.0855164
NLK	protein_coding	902	924	844	1413	1232	1808	837	1035	889	1325	1313	1595	1	1	yes	920	1411	1.395	0.481	0.000233707	0.0339857
SLC8A1	protein_coding	9120	7325	9428	13180	11705	16640	8458	8205	9934	12356	12477	14678	1	1	yes	8866	13170	1.395	0.48	0.000135698	0.0226082
INHBA	protein_coding	724	1186	396	1668	2344	1575	671	1329	417	1564	2499	1389	1	1	yes	806	1817	1.393	0.479	0.00112361	0.0920487
LOX	protein_coding	11961	9543	9354	18772	14268	15685	11093	10690	9856	17599	15209	13835	1	1	yes	10546	15548	1.385	0.47	0.000138354	0.0227945
KIAA0355	protein_coding	1161	1081	978	1746	1472	1864	1077	1211	1030	1637	1569	1644	1	1	yes	1106	1617	1.383	0.467	0.000120075	0.0210126
FNIP2	protein_coding	577	441	365	916	818	707	535	494	385	859	872	624	1	1	yes	471	785	1.376	0.461	0.000588986	0.0621597
SLC4A4	protein_coding	216	165	186	801	281	299	200	185	196	751	300	264	1	1	yes	194	438	1.367	0.451	0.00128533	0.0992646
LINC00865	lncRNA	72	55	100	195	115	203	67	62	105	183	123	179	1	1	yes	78	162	1.36	0.444	0.00124978	0.0970272
STK33	protein_coding	51	26	29	73	78	117	47	29	31	68	83	103	1	1	yes	36	85	1.359	0.443	0.00135133	0.102757
GOPC	protein_coding	5902	4038	3762	10434	5390	8718	5474	4523	3964	9782	5746	7690	1	1	yes	4654	7739	1.345	0.428	0.000751107	0.0717523
KCNG1	protein_coding	70	39	10	221	131	87	65	44	11	207	140	77	1	1	yes	40	141	1.342	0.424	0.0010999	0.0912501
CDKN1C	protein_coding	125	41	64	226	207	132	116	46	67	212	221	116	1	1	yes	76	183	1.328	0.409	0.00159143	0.115675
KLHL24	protein_coding	2139	1464	1499	3282	1887	4156	1984	1640	1579	3077	2011	3666	1	1	yes	1734	2918	1.319	0.4	0.000971441	0.084237
THBS1	protein_coding	117777	120927	71773	162646	238520	181905	109233	135461	75622	152484	254255	160453	1	1	yes	106772	189064	1.319	0.399	0.0011742	0.0931954
SH3YL1	protein_coding	358	248	322	545	470	515	332	278	339	511	501	454	1	1	yes	316	489	1.314	0.394	0.000610905	0.0629062
MMD	protein_coding	121	111	95	207	171	225	112	124	100	194	182	198	1	1	yes	112	191	1.31	0.39	0.00110635	0.0912501
STMN3	protein_coding	112	109	72	395	453	82	104	122	76	370	483	72	1	1	yes	101	308	1.306	0.385	0.00154368	0.113879
SPSB1	protein_coding	987	912	782	1856	1114	1580	915	1022	824	1740	1187	1394	1	1	yes	920	1440	1.303	0.381	0.00075488	0.0717523
BDNF-AS	lncRNA	184	161	108	448	158	471	171	180	114	420	168	415	1	1	yes	155	334	1.3	0.379	0.00181395	0.123951
TUBA1A	protein_coding	13133	9700	11036	22232	12532	22480	12180	10866	11628	20843	13359	19829	1	1	yes	11558	18010	1.299	0.378	0.000754044	0.0717523
HTR1D	protein_coding	36	71	39	114	160	112	33	80	41	107	171	99	1	1	yes	51	126	1.3	0.378	0.00184471	0.124901
SLC16A1	protein_coding	2669	2185	1882	3448	2998	4121	2475	2448	1983	3233	3196	3635	1	1	yes	2302	3355	1.298	0.376	0.000426126	0.0505488
ANO3	protein_coding	26	17	9	19	177	80	24	19	9	18	189	71	1	1	yes	17	93	1.296	0.374	0.000788671	0.0730901
AMOT	protein_coding	306	347	377	712	490	614	284	389	397	668	522	542	1	1	yes	357	577	1.292	0.37	0.00100966	0.0865388
DMD	protein_coding	452	382	456	719	574	773	419	428	480	674	612	682	1	1	yes	442	656	1.292	0.369	0.000547365	0.06009
LMO7	protein_coding	1875	3774	1780	5227	4759	5588	1739	4228	1875	4900	5073	4929	1	1	yes	2614	4967	1.285	0.362	0.0017418	0.121256
C21orf91	protein_coding	428	293	384	689	519	610	397	328	405	646	553	538	1	1	yes	377	579	1.283	0.36	0.000796045	0.0733153
PRKG1	protein_coding	169	132	217	225	378	502	157	148	229	211	403	443	1	1	yes	178	352	1.282	0.358	0.00189049	0.126843
FAM171A2	protein_coding	112	90	74	247	104	287	104	101	78	232	111	253	1	1	yes	94	199	1.279	0.355	0.00203726	0.132493
LRRC2	protein_coding	864	517	605	1688	861	1103	801	579	637	1583	918	973	1	1	yes	672	1158	1.277	0.353	0.00144924	0.109083
MBOAT2	protein_coding	2029	1619	1384	2393	2495	3086	1882	1814	1458	2243	2660	2722	1	1	yes	1718	2542	1.265	0.339	0.000717435	0.0698061
STK38L	protein_coding	2117	1394	1452	3893	1648	4010	1963	1562	1530	3650	1757	3537	1	1	yes	1685	2981	1.258	0.332	0.00180399	0.123951
SNORD113-3	snoRNA	42	32	12	74	81	88	39	36	13	69	86	78	1	1	yes	29	78	1.258	0.331	0.00226824	0.138981
FRY	protein_coding	589	389	369	772	881	683	546	436	389	724	939	602	1	1	yes	457	755	1.257	0.33	0.00146345	0.109596
RIC1	protein_coding	2518	2097	2191	3165	3167	3728	2335	2349	2308	2967	3376	3288	1	1	yes	2331	3210	1.254	0.327	0.00037079	0.0462023
LZTS1	protein_coding	72	71	34	140	142	122	67	80	36	131	151	108	1	1	yes	61	130	1.252	0.324	0.00243385	0.144513
PRSS35	protein_coding	182	193	112	365	176	699	169	216	118	342	188	617	1	1	yes	168	382	1.25	0.322	0.00249501	0.14681
CCDC80	protein_coding	2491	2452	1771	3520	2928	5392	2310	2747	1866	3300	3121	4756	1	1	yes	2308	3726	1.249	0.32	0.00142495	0.107802
OLFM1	protein_coding	45	37	26	132	160	43	42	41	27	124	171	38	1	1	yes	37	111	1.24	0.31	0.00230579	0.140701
NCAM1	protein_coding	109	134	135	228	304	219	101	150	142	214	324	193	1	1	yes	131	244	1.238	0.308	0.00232672	0.141396
TEK	protein_coding	361	364	334	777	652	478	335	408	352	728	695	422	1	1	yes	365	615	1.23	0.299	0.00195695	0.129543
CSRP2	protein_coding	1157	1019	1233	2009	1399	1973	1073	1141	1299	1883	1491	1740	1	1	yes	1171	1705	1.227	0.295	0.000946655	0.0825706
MPP6	protein_coding	621	464	637	727	1026	1280	576	520	671	682	1094	1129	1	1	yes	589	968	1.227	0.295	0.00184031	0.124901
ZPLD1	protein_coding	17	18	9	114	25	47	16	20	9	107	27	41	1	1	yes	15	58	1.226	0.294	0.00187231	0.126193
PTPRD	protein_coding	1080	899	584	1557	1367	1454	1002	1007	615	1460	1457	1283	1	1	yes	875	1400	1.225	0.293	0.00167941	0.118791
SNORD114-10	snoRNA	96	75	33	156	166	147	89	84	35	146	177	130	1	1	yes	69	151	1.222	0.289	0.00301738	0.166946
ADAM19	protein_coding	4473	2956	3008	7603	4732	5133	4148	3311	3169	7128	5044	4528	1	1	yes	3543	5567	1.219	0.285	0.00164336	0.11829
IL17RD	protein_coding	30	5	11	72	40	59	28	6	12	68	43	52	1	1	yes	15	54	1.217	0.283	0.00221943	0.136922
RCOR3	protein_coding	544	421	501	1014	735	697	505	472	528	951	783	615	1	1	yes	502	783	1.216	0.282	0.00163557	0.11829
TRAM1	protein_coding	9034	7929	7047	13288	9784	13221	8379	8882	7425	12458	10429	11662	1	1	yes	8229	11516	1.215	0.281	0.000767777	0.0718487
PALLD	protein_coding	8118	5730	7695	14989	10751	9775	7529	6419	8108	14052	11460	8622	1	1	yes	7352	11378	1.207	0.271	0.0017141	0.120458
AMPH	protein_coding	51	18	2	141	70	112	47	20	2	132	75	99	1	1	yes	23	102	1.207	0.271	0.00181283	0.123951
UNC13A	protein_coding	10	6	10	31	40	28	9	7	11	29	43	25	1	1	yes	9	32	1.203	0.267	0.00240062	0.144115
2011-09-01	#N/A	29771	28595	25385	37774	39979	50019	27611	32032	26746	35414	42616	44120	1	1	yes	28796	40717	1.198	0.261	0.00103388	0.087602
PAMR1	protein_coding	6172	7902	4333	18770	7796	10885	5724	8852	4565	17597	8310	9601	1	1	yes	6380	11836	1.197	0.259	0.00320353	0.172109
C6orf141	protein_coding	14	24	6	161	47	25	13	27	6	151	50	22	1	1	yes	15	74	1.193	0.255	0.00172451	0.120618
PTPRN	protein_coding	48	84	12	288	127	109	45	94	13	270	135	96	1	1	yes	51	167	1.189	0.249	0.00296462	0.165294
TST	protein_coding	1988	1367	1260	1909	2623	3317	1844	1531	1328	1790	2796	2926	1	1	yes	1568	2504	1.186	0.246	0.0024149	0.144388
NFASC	protein_coding	22	17	18	72	67	31	20	19	19	68	71	27	1	1	yes	19	55	1.179	0.237	0.0037618	0.193011
DSE	protein_coding	6053	5235	3562	9298	7219	7808	5614	5864	3753	8717	7695	6887	1	1	yes	5077	7766	1.177	0.235	0.00217846	0.135939
EFHD1	protein_coding	263	207	168	343	440	346	244	232	177	322	469	305	1	1	yes	218	365	1.176	0.234	0.00311983	0.169382
DGKI	protein_coding	371	226	374	1075	349	628	344	253	394	1008	372	554	1	1	yes	330	645	1.176	0.234	0.00406672	0.203721
PTGER2	protein_coding	20	38	27	264	41	54	19	43	28	248	44	48	1	1	yes	30	113	1.169	0.225	0.00296522	0.165294
PSPH	protein_coding	526	509	390	857	633	814	488	570	411	803	675	718	1	1	yes	490	732	1.168	0.224	0.00214736	0.135494
YOD1	protein_coding	1542	1205	1280	2000	1880	1980	1430	1350	1349	1875	2004	1746	1	1	yes	1376	1875	1.162	0.217	0.00116668	0.0931954
RPS27L	protein_coding	2489	3194	2345	5006	3473	4950	2308	3578	2471	4693	3702	4366	1	1	yes	2786	4254	1.162	0.217	0.00254306	0.149045
EVA1A	protein_coding	1001	1230	722	1580	1499	2083	928	1378	761	1481	1598	1837	1	1	yes	1022	1639	1.162	0.216	0.00312994	0.169382
MARCKS	protein_coding	19010	16947	14459	30074	21386	25461	17631	18984	15234	28195	22797	22458	1	1	yes	17283	24483	1.16	0.214	0.00166749	0.118791
KIF3C	protein_coding	786	466	584	1188	704	1181	729	522	615	1114	750	1042	1	1	yes	622	969	1.156	0.21	0.00295578	0.165294
MAPK12	protein_coding	527	530	497	941	720	787	489	594	524	882	767	694	1	1	yes	536	781	1.155	0.207	0.00218308	0.135939
MSC-AS1	lncRNA	131	214	72	418	223	327	121	240	76	392	238	288	1	1	yes	146	306	1.15	0.201	0.0054549	0.245107
TLR4	protein_coding	548	440	300	787	1102	565	508	493	316	738	1175	498	1	1	yes	439	804	1.147	0.198	0.00501084	0.23219
ZNF608	protein_coding	16	26	6	124	25	59	15	29	6	116	27	52	1	1	yes	17	65	1.146	0.197	0.00355388	0.186208
CCDC8	protein_coding	631	506	775	1232	912	999	585	567	817	1155	972	881	1	1	yes	656	1003	1.146	0.196	0.00307802	0.16904
PCDHB3	protein_coding	33	24	18	118	26	93	31	27	19	111	28	82	1	1	yes	26	74	1.146	0.196	0.00497842	0.232138
IGF2BP1	protein_coding	30	18	14	205	12	85	28	20	15	192	13	75	1	1	yes	21	93	1.144	0.195	0.00301678	0.166946
ANOS1	protein_coding	294	55	105	1507	311	887	273	62	111	1413	332	782	1	1	yes	149	842	1.141	0.19	0.00222539	0.136922
PLCE1	protein_coding	102	40	58	106	102	289	95	45	61	99	109	255	1	1	yes	67	154	1.134	0.182	0.00638734	0.272159
DNAL1	protein_coding	676	607	547	945	808	979	627	680	576	886	861	864	1	1	yes	628	870	1.134	0.181	0.00202385	0.132201
SLC1A2	protein_coding	336	234	146	804	445	287	312	262	154	754	474	253	1	1	yes	243	494	1.131	0.178	0.00653726	0.276167
REN	protein_coding	105	52	78	122	167	166	97	58	82	114	178	146	1	1	yes	79	146	1.128	0.174	0.00618114	0.264997
MAGI2-AS3	lncRNA	2017	2099	2151	3109	2700	3548	1871	2351	2266	2915	2878	3130	1	1	yes	2163	2974	1.125	0.17	0.00215773	0.135571
SORBS1	protein_coding	913	397	270	1498	544	1421	847	445	284	1404	580	1253	1	1	yes	525	1079	1.124	0.169	0.00709767	0.29073
SLC22A23	protein_coding	50	94	75	236	116	142	46	105	79	221	124	125	1	1	yes	77	157	1.119	0.162	0.0075741	0.302719
SKIL	protein_coding	4369	4640	4005	8027	6882	5754	4052	5198	4220	7525	7336	5075	1	1	yes	4490	6645	1.118	0.161	0.00380504	0.193887
TMEM130	protein_coding	302	163	183	276	343	614	280	183	193	259	366	542	1	1	yes	219	389	1.117	0.16	0.00675398	0.282526
SH2D4A	protein_coding	620	372	179	779	557	1024	575	417	189	730	594	903	1	1	yes	394	742	1.116	0.159	0.00737391	0.29793
MAP1B	protein_coding	5067	3910	3071	8473	5955	5378	4699	4380	3236	7944	6348	4744	1	1	yes	4105	6345	1.115	0.158	0.0047696	0.227353
ARHGAP20	protein_coding	773	1026	749	1383	1260	1520	717	1149	789	1297	1343	1341	1	1	yes	885	1327	1.113	0.155	0.0043252	0.213441
LACTB	protein_coding	2141	2734	1962	4162	3519	3452	1986	3063	2067	3902	3751	3045	1	1	yes	2372	3566	1.113	0.154	0.00440604	0.21562
C5orf17	lncRNA	10	11	6	203	7	17	9	12	6	190	7	15	1	1	yes	9	71	1.112	0.153	0.00208556	0.133713
PXYLP1	protein_coding	290	105	104	308	247	469	269	118	110	289	263	414	1	1	yes	166	322	1.112	0.153	0.00803199	0.315075
PCDHA6	protein_coding	6	6	3	29	21	19	6	7	3	27	22	17	1	1	yes	5	22	1.11	0.15	0.00478379	0.227353
SCX	protein_coding	61	72	38	114	108	126	57	81	40	107	115	111	1	1	yes	59	111	1.109	0.15	0.00807274	0.315831
SULF1	protein_coding	57828	44116	25987	76779	64775	72226	53633	49418	27381	71982	69048	63708	1	1	yes	43477	68246	1.109	0.149	0.00551641	0.246045
LACTB2	protein_coding	120	167	88	304	194	235	111	187	93	285	207	207	1	1	yes	130	233	1.108	0.147	0.00776085	0.30852
PGM2L1	protein_coding	716	699	639	933	851	1886	664	783	673	875	907	1664	1	1	yes	707	1149	1.103	0.141	0.00676394	0.282526
TGFBI	protein_coding	2041	2066	1600	11239	2883	3987	1893	2314	1686	10537	3073	3517	1	1	yes	1964	5709	1.102	0.141	0.00817754	0.315831
NFIB	protein_coding	544	250	213	578	712	549	505	280	224	542	759	484	1	1	yes	336	595	1.102	0.14	0.00824318	0.31748
FLRT2	protein_coding	1745	1920	696	2851	2905	2547	1618	2151	733	2673	3097	2247	1	1	yes	1501	2672	1.102	0.14	0.00829812	0.317945
FAM60A	protein_coding	1029	1053	761	1623	1203	1635	954	1180	802	1522	1282	1442	1	1	yes	979	1415	1.099	0.136	0.00452547	0.219293
LRRC7	protein_coding	9	4	0	16	24	49	8	4	0	15	26	43	1	1	yes	4	28	1.098	0.135	0.00326325	0.173432
CLHC1	protein_coding	364	328	301	478	425	708	338	367	317	448	453	625	1	1	yes	341	509	1.098	0.135	0.00537876	0.243159
LRP4	protein_coding	36	61	51	152	95	84	33	68	54	143	101	74	1	1	yes	52	106	1.098	0.135	0.0100004	0.352224
GXYLT2	protein_coding	39	46	11	196	65	54	36	52	12	184	69	48	1	1	yes	33	100	1.097	0.134	0.00845497	0.319083
FAM26E	protein_coding	1369	792	724	1333	1539	1778	1270	887	763	1250	1641	1568	1	1	yes	973	1486	1.095	0.131	0.0061455	0.264997
LMCD1	protein_coding	1133	532	495	1075	1326	1306	1051	596	522	1008	1413	1152	1	1	yes	723	1191	1.095	0.131	0.00785586	0.310631
MAP6	protein_coding	572	353	215	625	576	857	531	395	227	586	614	756	1	1	yes	384	652	1.095	0.131	0.00841812	0.319083
NPM2	protein_coding	68	40	62	100	95	129	63	45	65	94	101	114	1	1	yes	58	103	1.095	0.131	0.00923491	0.333269
BTBD11	protein_coding	7	10	7	75	29	11	6	11	7	70	31	10	1	1	yes	8	37	1.093	0.128	0.00584752	0.254273
FAT3	protein_coding	2253	904	1655	2011	2379	4531	2090	1013	1744	1885	2536	3997	1	1	yes	1616	2806	1.093	0.128	0.00915833	0.332958
CLDN15	protein_coding	58	96	74	222	136	121	54	108	78	208	145	107	1	1	yes	80	153	1.093	0.128	0.0104286	0.360476
PLCB4	protein_coding	162	314	63	329	407	601	150	352	66	308	434	530	1	1	yes	189	424	1.093	0.128	0.0108758	0.368369
PHF14	protein_coding	552	502	486	1042	598	829	512	562	512	977	637	731	1	1	yes	529	782	1.092	0.127	0.00567554	0.251215
FZD4	protein_coding	1219	1082	588	1777	1582	1540	1131	1212	620	1666	1686	1358	1	1	yes	988	1570	1.092	0.127	0.00744548	0.300004
ATP9A	protein_coding	803	786	692	1246	926	1254	745	880	729	1168	987	1106	1	1	yes	785	1087	1.091	0.126	0.00393418	0.197749
DSP	protein_coding	3597	1349	1861	5123	3885	3024	3336	1511	1961	4803	4141	2667	1	1	yes	2269	3870	1.09	0.124	0.00925998	0.333269
RGS4	protein_coding	872	647	206	4421	961	2374	809	725	217	4145	1024	2094	1	1	yes	584	2421	1.089	0.123	0.00678307	0.282526
CCDC112	protein_coding	105	125	160	266	191	242	97	140	169	249	204	213	1	1	yes	135	222	1.089	0.123	0.00866057	0.321852
CMTR2	protein_coding	1717	1356	1377	2315	1671	2592	1592	1519	1451	2170	1781	2286	1	1	yes	1521	2079	1.087	0.121	0.00386397	0.195546
RGS10	protein_coding	627	602	440	1070	683	935	582	674	464	1003	728	825	1	1	yes	573	852	1.088	0.121	0.00625161	0.267144
PMEPA1	protein_coding	20	10	60	115	92	66	19	11	63	108	98	58	1	1	yes	31	88	1.087	0.121	0.0104686	0.360476
SYTL5	protein_coding	984	1280	1123	1378	1801	2706	913	1434	1183	1292	1920	2387	1	1	yes	1177	1866	1.087	0.12	0.0081185	0.315831
ENAH	protein_coding	17670	14710	10629	27931	15448	27219	16388	16478	11199	26186	16467	24009	1	1	yes	14688	22221	1.086	0.119	0.00696779	0.286996
LOC100294145	lncRNA	398	330	492	625	534	813	369	370	518	586	569	717	1	1	yes	419	624	1.085	0.118	0.00658405	0.277353
BACE2	protein_coding	577	408	202	591	766	829	535	457	213	554	817	731	1	1	yes	402	701	1.085	0.118	0.0104407	0.360476
NAV3	protein_coding	5397	5549	5100	7188	7641	8654	5005	6216	5373	6739	8145	7633	1	1	yes	5531	7506	1.085	0.117	0.00385232	0.195546
GUCY2C	protein_coding	47	70	89	147	127	136	44	78	94	138	135	120	1	1	yes	72	131	1.084	0.116	0.0114184	0.378774
TGFBR1	protein_coding	4903	2835	3204	7298	3513	7820	4547	3176	3376	6842	3745	6898	1	1	yes	3700	5828	1.083	0.115	0.00853389	0.321169
CDK14	protein_coding	2197	1581	1885	3285	2404	2650	2038	1771	1986	3080	2563	2337	1	1	yes	1932	2660	1.083	0.114	0.00445073	0.21709
LINC01521	lncRNA	106	90	92	179	131	180	98	101	97	168	140	159	1	1	yes	99	156	1.082	0.114	0.00859015	0.321852
C5orf46	protein_coding	12	18	4	59	10	94	11	20	4	55	11	83	1	1	yes	12	50	1.081	0.112	0.00770022	0.306932
LUZP2	protein_coding	15	34	11	53	24	153	14	38	12	50	26	135	1	1	yes	21	70	1.079	0.11	0.0103673	0.360476
GNG2	protein_coding	94	14	17	211	72	101	87	16	18	198	77	89	1	1	yes	40	121	1.079	0.109	0.0115258	0.379665
SLC38A5	protein_coding	182	288	138	455	412	303	169	323	145	427	439	267	1	1	yes	212	378	1.078	0.108	0.0123104	0.398555
NKX3-1	protein_coding	39	27	16	117	90	27	36	30	17	110	96	24	1	1	yes	28	77	1.078	0.108	0.012568	0.401634
TP53I3	protein_coding	1764	2517	1771	2773	2707	5337	1636	2820	1866	2600	2886	4708	1	1	yes	2107	3398	1.076	0.106	0.0103109	0.359741
KCTD1	protein_coding	175	127	139	243	249	222	162	142	146	228	265	196	1	1	yes	150	230	1.074	0.103	0.00905189	0.332231
TRIM6	protein_coding	127	120	94	248	154	192	118	134	99	233	164	169	1	1	yes	117	189	1.074	0.103	0.0108811	0.368369
ITGB5	protein_coding	4984	5505	5176	9477	9314	6356	4622	6167	5454	8885	9928	5606	1	1	yes	5414	8140	1.073	0.101	0.00872357	0.323247
NPIPA5	protein_coding	56	24	1	112	100	89	52	27	1	105	107	79	1	1	yes	27	97	1.072	0.101	0.0107665	0.367848
PALM2	protein_coding	412	392	402	688	679	531	382	439	424	645	724	468	1	1	yes	415	612	1.072	0.1	0.00817679	0.315831
MEX3A	protein_coding	132	190	173	522	144	393	122	213	182	489	153	347	1	1	yes	172	330	1.071	0.099	0.0151047	0.439051
LOC646903	lncRNA	24	22	18	61	40	46	22	25	19	57	43	41	1	1	yes	22	47	1.071	0.099	0.0158016	0.448735
PLN	protein_coding	139	123	85	617	131	135	129	138	90	578	140	119	1	1	yes	119	279	1.071	0.098	0.0157113	0.448735
SLC7A14	protein_coding	262	290	321	544	442	422	243	325	338	510	471	372	1	1	yes	302	451	1.069	0.096	0.00930433	0.334053
PPP1R14A	protein_coding	33	13	9	34	46	72	31	15	9	32	49	64	1	1	yes	18	48	1.068	0.095	0.0155599	0.446272
SMPDL3A	protein_coding	195	119	157	265	209	283	181	133	165	248	223	250	1	1	yes	160	240	1.066	0.092	0.0100501	0.3523
SAMD12	protein_coding	793	562	688	1323	1199	786	735	630	725	1240	1278	693	1	1	yes	697	1070	1.066	0.092	0.0110585	0.370147
MMP16	protein_coding	581	1087	1090	1840	1348	1715	539	1218	1148	1725	1437	1513	1	1	yes	968	1558	1.065	0.091	0.0129895	0.406347
TCF4	protein_coding	3437	2544	2804	3901	4181	4318	3188	2850	2954	3657	4457	3809	1	1	yes	2997	3974	1.065	0.09	0.0049641	0.232138
PCDHGA6	protein_coding	76	61	84	143	99	151	70	68	89	134	106	133	1	1	yes	76	124	1.064	0.09	0.013987	0.422261
NOX4	protein_coding	271	204	131	320	327	368	251	229	138	300	349	325	1	1	yes	206	325	1.063	0.089	0.012657	0.402742
SYTL2	protein_coding	190	62	71	240	192	191	176	69	75	225	205	168	1	1	yes	107	199	1.064	0.089	0.0173385	0.471735
TMEM200A	protein_coding	2555	1514	1169	3011	1779	4500	2370	1696	1232	2823	1896	3969	1	1	yes	1766	2896	1.063	0.088	0.0142403	0.426091
FIBIN	protein_coding	2285	972	324	4856	3530	3702	2119	1089	341	4553	3763	3265	1	1	yes	1183	3860	1.062	0.087	0.0148903	0.435892
HDAC2	protein_coding	765	705	820	1126	989	1191	710	790	864	1056	1054	1051	1	1	yes	788	1054	1.061	0.086	0.00579955	0.252929
HHAT	protein_coding	333	454	244	522	704	580	309	509	257	489	750	512	1	1	yes	358	584	1.062	0.086	0.0145652	0.432812
HAS2-AS1	lncRNA	18	27	39	72	53	66	17	30	41	68	56	58	1	1	yes	29	61	1.062	0.086	0.0192244	0.500105
FAR2	protein_coding	988	714	832	1274	959	1500	916	800	877	1194	1022	1323	1	1	yes	864	1180	1.06	0.085	0.00688732	0.285266
KLRD1	protein_coding	24	16	13	109	17	44	22	18	14	102	18	39	1	1	yes	18	53	1.06	0.085	0.0169685	0.464222
ID2	protein_coding	1511	1620	1370	1902	1882	3804	1401	1815	1443	1783	2006	3355	1	1	yes	1553	2381	1.06	0.084	0.0124908	0.400894
RGS14	protein_coding	29	67	57	131	89	109	27	75	60	123	95	96	1	1	yes	54	105	1.06	0.084	0.0194045	0.501933
LHFPL1	protein_coding	17	19	20	50	33	48	16	21	21	47	35	42	1	1	yes	19	41	1.06	0.084	0.0199451	0.508052
DYNLT3	protein_coding	4144	4567	4085	6038	5091	8567	3843	5116	4304	5661	5427	7557	1	1	yes	4421	6215	1.059	0.083	0.00863961	0.321852
DKK3	protein_coding	23383	20533	19858	33650	23364	34195	21687	23001	20923	31547	24905	30162	1	1	yes	21870	28871	1.057	0.081	0.00578131	0.252877
LRP12	protein_coding	2592	2803	2180	4152	2821	4767	2404	3140	2297	3893	3007	4205	1	1	yes	2614	3702	1.058	0.081	0.00924461	0.333269
ZNF853	protein_coding	114	34	29	233	79	115	106	38	31	218	84	101	1	1	yes	58	134	1.058	0.081	0.0207598	0.515622
ST6GAL1	protein_coding	110	71	42	84	122	306	102	80	44	79	130	270	1	1	yes	75	160	1.058	0.081	0.0211456	0.519353
DOK1	protein_coding	128	114	64	177	142	238	119	128	67	166	151	210	1	1	yes	105	176	1.057	0.08	0.0175856	0.475824
NDRG4	protein_coding	312	307	253	552	400	418	289	344	267	518	426	369	1	1	yes	300	438	1.056	0.079	0.0112965	0.377263
PTHLH	protein_coding	189	306	116	459	243	536	175	343	122	430	259	473	1	1	yes	213	387	1.056	0.079	0.019991	0.508052
GRIK2	protein_coding	289	923	421	1440	1263	2092	268	1034	444	1350	1346	1845	1	1	yes	582	1514	1.057	0.079	0.020387	0.511728
TFPI2	protein_coding	662	674	294	2563	892	1091	614	755	310	2403	951	962	1	1	yes	560	1439	1.056	0.079	0.0208449	0.51687
ATP6V1G2	protein_coding	11	5	6	21	19	32	10	6	6	20	20	28	1	1	yes	7	23	1.056	0.078	0.0184549	0.491291
ZDBF2	protein_coding	1791	1273	844	2045	1853	2256	1661	1426	889	1917	1975	1990	1	1	yes	1325	1961	1.055	0.077	0.0123427	0.398731
SORBS2	protein_coding	3	11	9	8	48	48	3	12	9	8	51	42	1	1	yes	8	34	1.055	0.077	0.0140393	0.422261
BANK1	protein_coding	12	10	1	44	12	45	11	11	1	41	13	40	1	1	yes	8	31	1.054	0.076	0.0148365	0.435892
DNAJB13	protein_coding	1	1	1	6	11	24	1	1	1	6	12	21	0	1	yes	1	13	1.053	0.075	0.00395296	NA
CCDC71L	protein_coding	1480	2068	1623	3442	2202	2710	1373	2317	1710	3227	2347	2390	1	1	yes	1800	2655	1.054	0.075	0.0127204	0.403893
PM20D1	protein_coding	2	1	42	0	0	0	2	1	44	0	0	0	0	0	no	16	0	0.945	-0.081	0.000731587	NA
ZBED9	protein_coding	39	50	6	124	38	136	36	56	6	116	41	120	1	1	yes	33	92	1.053	0.075	0.0210724	0.519353
BRSK1	protein_coding	167	42	74	220	161	175	155	47	78	206	172	154	1	1	yes	93	177	1.054	0.075	0.0223994	0.537388
PAPSS2	protein_coding	16918	21701	10467	28096	28525	25181	15691	24309	11028	26341	30407	22211	1	1	yes	17009	26320	1.052	0.073	0.0159155	0.448735
SYPL2	protein_coding	271	329	318	357	580	612	251	369	335	335	618	540	1	1	yes	318	498	1.052	0.073	0.016689	0.461688
CGREF1	protein_coding	48	23	17	55	51	90	45	26	18	52	54	79	1	1	yes	30	62	1.052	0.073	0.0244563	0.555773
MICU1	protein_coding	1053	1011	935	1663	1134	1611	977	1133	985	1559	1209	1421	1	1	yes	1032	1396	1.051	0.072	0.00834472	0.318344
PIN4	protein_coding	168	145	148	251	174	346	156	162	156	235	185	305	1	1	yes	158	242	1.051	0.072	0.0159787	0.448735
PABPC4L	protein_coding	463	449	391	814	432	892	429	503	412	763	460	787	1	1	yes	448	670	1.05	0.071	0.0148469	0.435892
CAPN6	protein_coding	8	2	5	12	26	23	7	2	5	11	28	20	1	1	yes	5	20	1.05	0.071	0.0168265	NA
GRASP	protein_coding	12	7	3	40	35	10	11	8	3	38	37	9	1	1	yes	7	28	1.05	0.071	0.0176172	0.475824
FBXO32	protein_coding	284	327	328	934	398	396	263	366	346	876	424	349	1	1	yes	325	550	1.05	0.071	0.0211956	0.519353
NR2F1-AS1	lncRNA	494	548	640	1100	656	928	458	614	674	1031	699	819	1	1	yes	582	850	1.05	0.07	0.0136329	0.4168
COPG2IT1	lncRNA	85	40	92	176	133	104	79	45	97	165	142	92	1	1	yes	74	133	1.049	0.069	0.0242499	0.554082
GOLGA8N	protein_coding	9	4	7	32	34	9	8	4	7	30	36	8	1	1	yes	6	25	1.048	0.068	0.0192033	0.500105
LOC100506476	lncRNA	11	15	6	46	11	53	10	17	6	43	12	47	1	1	yes	11	34	1.048	0.068	0.0227804	0.540461
FLRT3	protein_coding	63	55	56	111	65	158	58	62	59	104	69	139	1	1	yes	60	104	1.049	0.068	0.023564	0.547652
ADAP1	protein_coding	28	62	20	76	87	91	26	69	21	71	93	80	1	1	yes	39	81	1.048	0.068	0.0272574	0.581544
APCDD1	protein_coding	23	108	13	416	116	474	21	121	14	390	124	418	1	1	yes	52	311	1.048	0.067	0.0113647	0.377838
C14orf37	protein_coding	382	210	254	538	331	476	354	235	268	504	353	420	1	1	yes	286	426	1.047	0.067	0.0158718	0.448735
FRMD6-AS1	lncRNA	289	126	165	322	310	318	268	141	174	302	330	280	1	1	yes	194	304	1.048	0.067	0.0187348	0.494577
ANK2	protein_coding	278	145	170	625	167	366	258	162	179	586	178	323	1	1	yes	200	362	1.047	0.067	0.0255861	0.568801
PPM1H	protein_coding	272	88	95	226	217	445	252	99	100	212	231	393	1	1	yes	150	279	1.047	0.067	0.026167	0.574517
LRCH2	protein_coding	143	136	140	328	175	210	133	152	148	308	187	185	1	1	yes	144	227	1.046	0.066	0.0198142	0.508052
IL20	protein_coding	8	11	3	25	21	27	7	12	3	23	22	24	1	1	yes	7	23	1.047	0.066	0.023644	0.547802
NR1D2	protein_coding	1460	1709	1397	2389	1889	2517	1354	1914	1472	2240	2014	2220	1	1	yes	1580	2158	1.046	0.065	0.0104451	0.360476
SNCAIP	protein_coding	221	211	328	694	403	289	205	236	346	651	430	255	1	1	yes	262	445	1.046	0.065	0.0242172	0.554082
UBE2Q2P2	transcribed_unprocessed_pseudogene	41	16	29	86	44	56	38	18	31	81	47	49	1	1	yes	29	59	1.046	0.065	0.0286007	0.592827
TMEM237	protein_coding	1290	1457	1059	1717	1837	2203	1196	1632	1116	1610	1958	1943	1	1	yes	1315	1837	1.045	0.064	0.0124229	0.399581
SLC1A4	protein_coding	2783	1044	1848	2822	2560	3784	2581	1169	1947	2646	2729	3338	1	1	yes	1899	2904	1.045	0.064	0.0186686	0.494577
LYPD6B	protein_coding	346	90	238	253	763	1331	321	101	251	237	813	1174	1	1	yes	224	741	1.045	0.064	0.0231775	0.54464
ADIRF	protein_coding	54	95	60	141	168	101	50	106	63	132	179	89	1	1	yes	73	133	1.046	0.064	0.0272324	0.581544
SPRN	protein_coding	259	192	281	356	431	363	240	215	296	334	459	320	1	1	yes	250	371	1.045	0.063	0.0168169	0.463446
ADAMTS3	protein_coding	154	163	59	211	203	300	143	183	62	198	216	265	1	1	yes	129	226	1.045	0.063	0.0266138	0.576812
LMO7DN	lncRNA	24	26	7	32	69	49	22	29	7	30	74	43	1	1	yes	19	49	1.045	0.063	0.0290008	0.593181
MAOB	protein_coding	33	17	22	63	35	56	31	19	23	59	37	49	1	1	yes	24	48	1.045	0.063	0.0299147	0.601866
TGM2	protein_coding	12778	11599	8932	28397	37063	10298	11851	12993	9411	26623	39508	9084	1	1	yes	11418	25072	1.044	0.062	0.0305399	0.605281
FLJ46906	lncRNA	26	22	13	59	44	35	24	25	14	55	47	31	1	1	yes	21	44	1.044	0.062	0.030835	0.605281
CYTH3	protein_coding	2002	1677	1464	2249	2765	2501	1857	1879	1543	2108	2947	2206	1	1	yes	1760	2420	1.042	0.06	0.0124035	0.399581
HTR1B	protein_coding	77	91	27	188	131	96	71	102	28	176	140	85	1	1	yes	67	134	1.042	0.06	0.0319602	0.612647
SMYD3	protein_coding	163	125	132	221	187	240	151	140	139	207	199	212	1	1	yes	143	206	1.042	0.059	0.0161155	0.451721
MDK	protein_coding	292	498	315	956	350	779	271	558	332	896	373	687	1	1	yes	387	652	1.042	0.059	0.0274421	0.583804
GPR1	protein_coding	144	286	170	472	204	499	134	320	179	443	217	440	1	1	yes	211	367	1.042	0.059	0.0287858	0.592827
ABTB2	protein_coding	119	74	102	186	359	76	110	83	107	174	383	67	1	1	yes	100	208	1.042	0.059	0.0331036	0.618362
ZNF84	protein_coding	1000	889	1000	1550	1032	1682	927	996	1054	1453	1100	1484	1	1	yes	992	1346	1.041	0.058	0.0119359	0.388126
SHROOM4	protein_coding	43	23	10	56	25	134	40	26	11	53	27	118	1	1	yes	26	66	1.041	0.058	0.0317378	0.61118
SNORD114-1	snoRNA	96	63	31	133	135	98	89	71	33	125	144	86	1	1	yes	64	118	1.041	0.058	0.0321823	0.614156
SYNE1	protein_coding	2405	1657	1261	2807	2487	2662	2231	1856	1329	2632	2651	2348	1	1	yes	1805	2544	1.04	0.057	0.0155199	0.445987
LOC101927884	lncRNA	22	15	7	39	41	29	20	17	7	37	44	26	1	1	yes	15	36	1.04	0.057	0.0341552	0.627492
DKK1	protein_coding	3781	4632	3774	5188	6691	6649	3507	5189	3976	4864	7132	5865	1	1	yes	4224	5954	1.04	0.056	0.0157842	0.448735
PPFIBP1	protein_coding	427	321	440	665	721	479	396	360	464	623	769	423	1	1	yes	407	605	1.04	0.056	0.0205676	0.514293
GPC6	protein_coding	31	21	2	103	81	14	29	24	2	97	86	12	1	1	yes	18	65	1.04	0.056	0.0261258	0.574517
CRYBB2P1	transcribed_unprocessed_pseudogene	67	57	26	130	79	87	62	64	27	122	84	77	1	1	yes	51	94	1.039	0.056	0.0338711	0.625455
FAM65B	protein_coding	142	24	65	178	124	173	132	27	68	167	132	153	1	1	yes	76	151	1.04	0.056	0.0348954	0.629217
ANKRD33B	protein_coding	218	239	146	393	366	255	202	268	154	368	390	225	1	1	yes	208	328	1.039	0.055	0.026208	0.574517
LOC100130357	lncRNA	6	4	9	31	31	8	6	4	9	29	33	7	1	1	yes	6	23	1.039	0.055	0.0271149	0.581011
NRXN3	protein_coding	1596	1055	1397	1836	2021	1935	1480	1182	1472	1721	2154	1707	1	1	yes	1378	1861	1.038	0.054	0.0129627	0.406347
PNMA6A	protein_coding	12	15	13	38	41	21	11	17	14	36	44	19	1	1	yes	14	33	1.038	0.054	0.0368125	0.642497
AKAP9	protein_coding	2581	1949	2425	3503	3041	3128	2394	2183	2555	3284	3242	2759	1	1	yes	2377	3095	1.037	0.053	0.010036	0.3523
PLAT	protein_coding	6898	4894	4515	7673	6429	9060	6398	5482	4757	7194	6853	7992	1	1	yes	5546	7346	1.037	0.053	0.0115842	0.380022
NSUN3	protein_coding	230	230	214	342	290	378	213	258	225	321	309	333	1	1	yes	232	321	1.037	0.053	0.0158252	0.448735
FAM150A	protein_coding	7	3	10	16	6	74	6	3	11	15	6	65	1	1	yes	7	29	1.037	0.053	0.0239447	0.552181
PLXDC2	protein_coding	405	532	288	1422	334	1943	376	596	303	1333	356	1714	1	1	yes	425	1134	1.037	0.053	0.0356488	0.634539
NOV	protein_coding	55	102	15	179	156	87	51	114	16	168	166	77	1	1	yes	60	137	1.038	0.053	0.0381632	0.646166
AKAP12	protein_coding	13220	6441	10523	18808	10944	16898	12261	7215	11087	17633	11666	14905	1	1	yes	10188	14735	1.037	0.052	0.02024	0.510595
PURG	protein_coding	69	98	101	178	96	227	64	110	106	167	102	200	1	1	yes	93	156	1.037	0.052	0.0331048	0.618362
CABLES1	protein_coding	18	7	12	32	48	18	17	8	13	30	51	16	1	1	yes	13	32	1.037	0.052	0.0372899	0.642497
CXADR	protein_coding	86	77	29	116	89	179	80	86	31	109	95	158	1	1	yes	66	121	1.037	0.052	0.0374804	0.642497
ENY2	protein_coding	336	288	325	503	392	483	312	323	342	472	418	426	1	1	yes	326	439	1.036	0.051	0.0138698	0.421436
LMO7DN-IT1	lncRNA	5	11	1	23	16	29	5	12	1	22	17	26	1	1	yes	6	22	1.036	0.051	0.0300811	0.603624
PLCXD3	protein_coding	125	405	540	732	597	843	116	454	569	686	636	744	1	1	yes	380	689	1.036	0.051	0.0379136	0.645859
CNTN3	protein_coding	317	204	226	512	278	390	294	229	238	480	296	344	1	1	yes	254	373	1.035	0.05	0.0236006	0.547652
LDLRAD3	protein_coding	206	108	141	271	193	258	191	121	149	254	206	228	1	1	yes	154	229	1.035	0.05	0.0245261	0.555773
RHOU	protein_coding	182	195	110	225	224	392	169	218	116	211	239	346	1	1	yes	168	265	1.035	0.05	0.030368	0.604496
COL8A1	protein_coding	9927	4246	2947	7239	9218	12747	9207	4756	3105	6787	9826	11244	1	1	yes	5689	9286	1.035	0.05	0.0329255	0.618362
RAB9B	protein_coding	124	98	79	181	100	260	115	110	83	170	107	229	1	1	yes	103	169	1.035	0.05	0.0333368	0.620208
KLLN	protein_coding	28	32	35	66	51	65	26	36	37	62	54	57	1	1	yes	33	58	1.036	0.05	0.0371911	0.642497
STK39	protein_coding	536	443	516	670	728	739	497	496	544	628	776	652	1	1	yes	512	685	1.034	0.049	0.0140274	0.422261
PLXNB1	protein_coding	631	468	395	786	728	688	585	524	416	737	776	607	1	1	yes	508	707	1.034	0.049	0.0180443	0.483835
PLXDC1	protein_coding	268	107	234	318	219	567	249	120	247	298	233	500	1	1	yes	205	344	1.035	0.049	0.0351595	0.631169
LOC101928943	lncRNA	9	5	10	22	33	15	8	6	11	21	35	13	1	1	yes	8	23	1.035	0.049	0.0385834	0.648842
PLCL2	protein_coding	239	135	241	402	276	305	222	151	254	377	294	269	1	1	yes	209	313	1.034	0.048	0.0264375	0.576812
ARSE	protein_coding	83	36	99	97	114	213	77	40	104	91	122	188	1	1	yes	74	134	1.034	0.048	0.0407132	0.665462
SNORD113-9	snoRNA	25	14	4	30	43	39	23	16	4	28	46	34	1	1	yes	14	36	1.034	0.048	0.0422101	0.677448
SPINT2	protein_coding	92	38	16	100	78	136	85	43	17	94	83	120	1	1	yes	48	99	1.034	0.048	0.043749	0.688403
PYCR1	protein_coding	3970	2878	2327	4440	4403	4390	3682	3224	2452	4163	4693	3872	1	1	yes	3119	4243	1.033	0.047	0.0168565	0.463446
HCAR1	protein_coding	23	21	32	55	52	45	21	24	34	52	55	40	1	1	yes	26	49	1.033	0.047	0.0430985	0.685692
HOXB3	protein_coding	73	31	33	127	165	27	68	35	35	119	176	24	1	1	yes	46	106	1.033	0.047	0.0448586	0.690491
BHLHE40-AS1	lncRNA	1	0	0	18	6	6	1	0	0	17	6	5	0	1	yes	0	9	1.032	0.046	0.00505871	NA
CTHRC1	protein_coding	1743	1780	2181	3150	1987	3590	1617	1994	2298	2953	2118	3167	1	1	yes	1970	2746	1.032	0.046	0.0203123	0.511358
LACC1	protein_coding	303	159	184	466	208	409	281	178	194	437	222	361	1	1	yes	218	340	1.032	0.046	0.033022	0.618362
SUMO4	protein_coding	26	9	9	47	38	23	24	10	9	44	41	20	1	1	yes	14	35	1.033	0.046	0.0459697	0.699715
UBE2D1	protein_coding	616	565	580	955	671	898	571	633	611	895	715	792	1	1	yes	605	801	1.032	0.045	0.014687	0.433822
SYDE2	protein_coding	955	946	1101	1245	1648	1560	886	1060	1160	1167	1757	1376	1	1	yes	1035	1433	1.032	0.045	0.019994	0.508052
WNT2	protein_coding	1385	219	353	1468	1834	2408	1285	245	372	1376	1955	2124	1	1	yes	634	1818	1.032	0.045	0.0430229	0.685692
C7orf13	lncRNA	40	62	32	104	47	128	37	69	34	98	50	113	1	1	yes	47	87	1.032	0.045	0.0459457	0.699715
SAMD3	protein_coding	53	16	26	60	40	104	49	18	27	56	43	92	1	1	yes	31	64	1.032	0.045	0.0483402	0.716073
TMEM64	protein_coding	975	929	863	1312	1070	1526	904	1041	909	1230	1141	1346	1	1	yes	951	1239	1.031	0.044	0.0134577	0.414591
IRX2	protein_coding	2	2	0	12	6	16	2	2	0	11	6	14	0	1	yes	1	10	1.031	0.044	0.0176547	NA
PFDN4	protein_coding	357	345	327	593	425	497	331	386	345	556	453	438	1	1	yes	354	482	1.031	0.044	0.0187451	0.494577
KCNB2	protein_coding	6	0	1	17	19	8	6	0	1	16	20	7	0	1	yes	2	14	1.031	0.044	0.0220458	NA
CARF	protein_coding	136	146	155	212	181	315	126	164	163	199	193	278	1	1	yes	151	223	1.031	0.044	0.0291484	0.594239
CYP27A1	protein_coding	115	70	57	188	121	112	107	78	60	176	129	99	1	1	yes	82	135	1.031	0.044	0.0399417	0.661581
ILF3-AS1	lncRNA	82	77	148	139	203	201	76	86	156	130	216	177	1	1	yes	106	174	1.031	0.044	0.0400906	0.661581
DISP1	protein_coding	295	160	128	552	246	240	274	179	135	518	262	212	1	1	yes	196	331	1.031	0.044	0.0425841	0.681898
LOC101928886	lncRNA	2	0	1	14	17	3	2	0	1	13	18	3	0	1	yes	1	11	1.03	0.043	0.0126724	NA
GAS6	protein_coding	14520	12350	13634	17134	15936	23536	13467	13834	14365	16063	16987	20760	1	1	yes	13889	17937	1.03	0.043	0.0128279	0.406234
LINC00643	transcribed_unitary_pseudogene	284	201	289	309	402	482	263	225	304	290	429	425	1	1	yes	264	381	1.03	0.043	0.0265847	0.576812
MIRLET7A2	miRNA	1	2	4	16	12	9	1	2	4	15	13	8	0	1	yes	2	12	1.03	0.043	0.0287866	NA
ZNF804A	protein_coding	502	764	680	1195	688	1325	466	856	716	1120	733	1169	1	1	yes	679	1007	1.03	0.043	0.030846	0.605281
ASNS	protein_coding	804	645	357	1440	840	740	746	723	376	1350	895	653	1	1	yes	615	966	1.03	0.043	0.0372616	0.642497
IGFBPL1	protein_coding	124	34	140	188	108	313	115	38	148	176	115	276	1	1	yes	100	189	1.03	0.043	0.049566	0.724817
MIR21	miRNA	41	12	17	60	39	50	38	13	18	56	42	44	1	1	yes	23	47	1.03	0.043	0.0511582	0.730593
PLCL1	protein_coding	46	19	17	56	27	108	43	21	18	53	29	95	1	1	yes	27	59	1.03	0.043	0.0516559	0.735413
TOB2P1	processed_pseudogene	8	17	19	44	27	35	7	19	20	41	29	31	1	1	yes	15	34	1.03	0.043	0.0525256	0.738246
VAV3	protein_coding	1	0	3	6	9	21	1	0	3	6	10	19	0	1	yes	1	12	1.029	0.042	0.018068	NA
TPM1	protein_coding	72189	80875	64376	110087	80037	130534	66952	90595	67828	103209	85317	115140	1	1	yes	75125	101222	1.029	0.042	0.0188391	0.495294
CCND1	protein_coding	22760	28301	22990	39267	37234	32936	21109	31703	24223	36814	39690	29052	1	1	yes	25678	35185	1.029	0.042	0.0210322	0.519353
GULP1	protein_coding	582	594	553	1194	627	856	540	665	583	1119	668	755	1	1	yes	596	847	1.03	0.042	0.0255607	0.568801
AXDND1	protein_coding	2	4	3	14	6	23	2	4	3	13	6	20	1	1	yes	3	13	1.03	0.042	0.033758	NA
MSX1	protein_coding	94	101	67	139	148	145	87	113	71	130	158	128	1	1	yes	90	139	1.03	0.042	0.0355546	0.634539
FAM19A2	protein_coding	64	87	44	577	90	97	59	97	46	541	96	86	1	1	yes	67	241	1.029	0.042	0.0407955	0.665462
C22orf34	lncRNA	163	37	16	211	199	89	151	41	17	198	212	79	1	1	yes	70	163	1.03	0.042	0.0523889	0.737276
SPOCK1	protein_coding	4223	3078	2915	5142	4260	4710	3917	3448	3071	4821	4541	4155	1	1	yes	3479	4506	1.029	0.041	0.0144722	0.430912
HTRA1	protein_coding	10260	13788	8630	17290	12604	21226	9516	15445	9093	16210	13435	18723	1	1	yes	11351	16123	1.028	0.041	0.0271804	0.581544
CCDC148	protein_coding	35	37	29	43	73	77	32	41	31	40	78	68	1	1	yes	35	62	1.029	0.041	0.0507464	0.729746
GATA6	protein_coding	87	21	32	138	57	94	81	24	34	129	61	83	1	1	yes	46	91	1.029	0.041	0.0539396	0.749089
TENM2	protein_coding	63	18	15	128	42	53	58	20	16	120	45	47	1	1	yes	31	71	1.029	0.041	0.0555829	0.753367
FCMR	protein_coding	27	20	10	52	35	36	25	22	11	49	37	32	1	1	yes	19	39	1.029	0.041	0.0558336	0.753995
BTBD8	protein_coding	14	7	12	33	22	24	13	8	13	31	23	21	1	1	yes	11	25	1.029	0.041	0.0560286	0.753995
SALL2	protein_coding	95	28	34	203	56	80	88	31	36	190	60	71	1	1	yes	52	107	1.029	0.041	0.056161	0.753995
ARHGAP32	protein_coding	317	263	292	466	489	358	294	295	308	437	521	316	1	1	yes	299	425	1.028	0.04	0.0276392	0.584641
ZNF850	protein_coding	244	151	209	332	223	377	226	169	220	311	238	333	1	1	yes	205	294	1.028	0.04	0.0291749	0.594239
PIN4P1	processed_pseudogene	241	168	138	260	228	373	224	188	145	244	243	329	1	1	yes	186	272	1.028	0.04	0.0319104	0.612647
PKDCC	protein_coding	112	65	9	346	213	139	104	73	9	324	227	123	1	1	yes	62	225	1.028	0.04	0.042692	0.682307
LINC00312	lncRNA	193	98	73	185	292	160	179	110	77	173	311	141	1	1	yes	122	208	1.028	0.04	0.0488055	0.719044
PDE4D	protein_coding	219	469	250	580	776	355	203	525	263	544	827	313	1	1	yes	330	561	1.028	0.04	0.0498379	0.727818
C17orf100	protein_coding	33	23	28	52	44	61	31	26	30	49	47	54	1	1	yes	29	50	1.028	0.04	0.0503007	0.727818
CDH1	protein_coding	0	0	0	6	2	17	0	0	0	6	2	15	0	1	yes	0	8	1.027	0.039	0.0051535	NA
C11orf87	protein_coding	5	0	2	12	1	52	5	0	2	11	1	46	0	1	yes	2	19	1.027	0.039	0.0199356	NA
CDH13	protein_coding	1017	1094	1647	2155	1647	1967	943	1225	1735	2020	1756	1735	1	1	yes	1301	1837	1.027	0.039	0.028262	0.591904
TUBB2B	protein_coding	4	7	0	19	8	28	4	8	0	18	9	25	1	1	yes	4	17	1.027	0.039	0.0372162	NA
TNFSF4	protein_coding	6620	9743	4219	10603	13587	9854	6140	10914	4445	9941	14483	8692	1	1	yes	7166	11039	1.028	0.039	0.0396283	0.660234
COL6A3	protein_coding	26755	19067	21849	57692	37143	18001	24814	21359	23021	54087	39593	15878	1	1	yes	23065	36519	1.027	0.039	0.0437053	0.688403
KCNK6	protein_coding	426	235	92	389	547	411	395	263	97	365	583	363	1	1	yes	252	437	1.028	0.039	0.0523244	0.737276
HOXB2	protein_coding	240	93	75	323	287	136	223	104	79	303	306	120	1	1	yes	135	243	1.027	0.039	0.0557421	0.753995
GOLT1B	protein_coding	2428	2116	2090	2946	2691	3256	2252	2370	2202	2762	2869	2872	1	1	yes	2275	2834	1.027	0.038	0.0108281	0.368369
NBAT1	lncRNA	0	0	4	16	12	9	0	0	4	15	13	8	0	1	yes	1	12	1.026	0.038	0.0210047	NA
KIAA1147	protein_coding	457	247	351	543	471	534	424	277	370	509	502	471	1	1	yes	357	494	1.027	0.038	0.0258252	0.571593
PLBD1	protein_coding	610	738	657	898	1127	984	566	827	692	842	1201	868	1	1	yes	695	970	1.027	0.038	0.0268591	0.579719
DCAF4	protein_coding	211	183	189	371	222	299	196	205	199	348	237	264	1	1	yes	200	283	1.027	0.038	0.0292796	0.595451
L3MBTL3	protein_coding	381	556	446	776	546	855	353	623	470	728	582	754	1	1	yes	482	688	1.027	0.038	0.0309352	0.605281
SPATA17	protein_coding	2	2	3	16	4	17	2	2	3	15	4	15	0	1	yes	2	11	1.027	0.038	0.0365392	NA
DIRAS3	protein_coding	9	20	6	131	6	14	8	22	6	123	6	12	1	1	yes	12	47	1.026	0.038	0.0444522	0.688753
CHRNA9	protein_coding	2	20	9	42	25	30	2	22	9	39	27	26	1	1	yes	11	31	1.026	0.038	0.0569945	0.753995
SLC16A12	protein_coding	20	32	26	47	64	45	19	36	27	44	68	40	1	1	yes	27	51	1.027	0.038	0.058743	0.763147
SLC25A29	protein_coding	620	579	514	941	708	796	575	649	542	882	755	702	1	1	yes	589	780	1.026	0.037	0.0200625	0.50849
HEBP2	protein_coding	1201	623	808	1477	1001	1398	1114	698	851	1385	1067	1233	1	1	yes	888	1228	1.026	0.037	0.0269251	0.5803
HOPX	protein_coding	3	1	2	2	12	26	3	1	2	2	13	23	0	1	yes	2	13	1.026	0.037	0.0296206	NA
SORCS3	protein_coding	3	0	4	31	5	9	3	0	4	29	5	8	1	1	yes	2	14	1.026	0.037	0.0302674	NA
ARL9	protein_coding	3	1	2	12	11	8	3	1	2	11	12	7	0	1	yes	2	10	1.026	0.037	0.0363145	NA
ENPP4	protein_coding	10	20	32	12	39	143	9	22	34	11	42	126	1	1	yes	22	60	1.026	0.037	0.0587392	0.763147
PENK	protein_coding	66	4	14	52	75	85	61	4	15	49	80	75	1	1	yes	27	68	1.026	0.037	0.062167	0.781191
EPHA3	protein_coding	0	2	3	53	0	13	0	2	3	50	0	11	0	1	yes	2	20	1.025	0.036	0.0170997	NA
VMP1	protein_coding	2655	3359	2604	4455	3443	4800	2462	3763	2744	4177	3670	4234	1	1	yes	2990	4027	1.025	0.036	0.0234113	0.546686
LIMS1	protein_coding	4365	4421	4116	7881	5663	5271	4048	4952	4337	7389	6037	4649	1	1	yes	4446	6025	1.025	0.036	0.0245503	0.555773
XKR9	protein_coding	0	2	2	3	10	23	0	2	2	3	11	20	0	1	yes	1	11	1.025	0.036	0.0248446	NA
MARCKSL1	protein_coding	1192	1067	1071	2523	972	1835	1106	1195	1128	2365	1036	1619	1	1	yes	1143	1673	1.025	0.036	0.0373937	0.642497
HOXB4	protein_coding	41	14	10	94	59	14	38	16	11	88	63	12	1	1	yes	22	54	1.025	0.036	0.0643565	0.791325
FOXG1	protein_coding	0	2	0	16	2	17	0	2	0	15	2	15	0	1	yes	1	11	1.024	0.035	0.0145678	NA
HMGB3	protein_coding	662	739	661	976	978	1000	614	828	696	915	1043	882	1	1	yes	713	947	1.025	0.035	0.0222624	0.535018
DEPDC7	protein_coding	152	135	103	219	182	199	141	151	109	205	194	176	1	1	yes	134	192	1.025	0.035	0.0351578	0.631169
CDKN2B	protein_coding	683	457	479	1107	485	953	633	512	505	1038	517	841	1	1	yes	550	799	1.025	0.035	0.0376278	0.643535
WDR27	protein_coding	144	99	124	204	196	165	134	111	131	191	209	146	1	1	yes	125	182	1.024	0.035	0.0380662	0.645859
LINC01013	lncRNA	3	3	2	11	4	25	3	3	2	10	4	22	1	1	yes	3	12	1.025	0.035	0.0425253	NA
PLIN1	protein_coding	2	2	4	12	12	10	2	2	4	11	13	9	0	1	yes	3	11	1.025	0.035	0.0475906	NA
FJX1	protein_coding	1885	2976	1520	4962	3423	2357	1748	3334	1602	4652	3649	2079	1	1	yes	2228	3460	1.025	0.035	0.0484825	0.716749
LOC101927181	lncRNA	35	28	19	56	60	40	32	31	20	53	64	35	1	1	yes	28	51	1.024	0.035	0.0652966	0.794299
LINC00623	lncRNA	1	0	0	6	10	7	1	0	0	6	11	6	0	1	yes	0	8	1.024	0.034	0.0115334	NA
DNAJB4	protein_coding	2478	3162	1914	3236	3210	5443	2298	3542	2017	3034	3422	4801	1	1	yes	2619	3752	1.024	0.034	0.0371591	0.642497
KCNAB1	protein_coding	441	430	311	661	668	473	409	482	328	620	712	417	1	1	yes	406	583	1.024	0.034	0.0372143	0.642497
PCYT1B	protein_coding	12	2	15	33	3	81	11	2	16	31	3	71	1	1	yes	10	35	1.024	0.034	0.0544855	0.749089
FOXN3-AS2	lncRNA	10	2	17	30	42	13	9	2	18	28	45	11	1	1	yes	10	28	1.024	0.034	0.0645656	0.791325
NEURL2	protein_coding	44	40	44	111	78	47	41	45	46	104	83	41	1	1	yes	44	76	1.024	0.034	0.0646764	0.791478
SOX11	protein_coding	50	14	6	126	38	25	46	16	6	118	41	22	1	1	yes	23	60	1.024	0.034	0.0667797	0.800492
CFAP69	protein_coding	33	31	32	81	66	36	31	35	34	76	70	32	1	1	yes	33	59	1.024	0.034	0.0673782	0.802477
INHBA-AS1	lncRNA	34	21	16	38	57	43	32	24	17	36	61	38	1	1	yes	24	45	1.024	0.034	0.0702894	0.812155
KIF5A	protein_coding	24	4	23	56	42	24	22	4	24	53	45	21	1	1	yes	17	40	1.024	0.034	0.0721129	0.816285
BDNF	protein_coding	1118	1325	641	3132	795	3676	1037	1484	675	2936	847	3242	1	1	yes	1065	2342	1.024	0.034	0.0722397	0.816285
CHST5	protein_coding	0	0	0	14	4	3	0	0	0	13	4	3	0	1	yes	0	7	1.023	0.033	0.00821114	NA
LOC101928222	lncRNA	0	1	0	12	6	5	0	1	0	11	6	4	0	1	yes	0	7	1.023	0.033	0.0129178	NA
SGPP1	protein_coding	1810	1779	1556	2350	1997	2831	1679	1993	1639	2203	2129	2497	1	1	yes	1770	2276	1.023	0.033	0.0187175	0.494577
LBR	protein_coding	1602	1440	1399	2674	1761	1927	1486	1613	1474	2507	1877	1700	1	1	yes	1524	2028	1.023	0.033	0.0251244	0.56148
ARL3	protein_coding	525	380	423	705	460	772	487	426	446	661	490	681	1	1	yes	453	611	1.023	0.033	0.0270298	0.580771
ZNF182	protein_coding	228	168	191	271	279	302	211	188	201	254	297	266	1	1	yes	200	272	1.023	0.033	0.029003	0.593181
ZNF699	protein_coding	169	223	144	334	252	264	157	250	152	313	269	233	1	1	yes	186	272	1.023	0.033	0.0433496	0.687474
PCDHGA8	protein_coding	117	83	94	185	141	134	109	93	99	173	150	118	1	1	yes	100	147	1.023	0.033	0.0444346	0.688753
IGF2-AS	lncRNA	0	8	1	19	15	15	0	9	1	18	16	13	0	1	yes	3	16	1.023	0.033	0.0450571	NA
HLA-DPA1	protein_coding	14	13	0	5	43	70	13	15	0	5	46	62	1	1	yes	9	38	1.023	0.033	0.0505628	0.728911
RARRES2	protein_coding	313	448	395	456	1006	487	290	502	416	428	1072	430	1	1	yes	403	643	1.023	0.033	0.0586028	0.763147
LRP5L	transcribed_unprocessed_pseudogene	126	104	57	323	138	88	117	116	60	303	147	78	1	1	yes	98	176	1.023	0.033	0.0703269	0.812155
FAM84B	protein_coding	159	40	44	94	156	211	147	45	46	88	166	186	1	1	yes	79	147	1.023	0.033	0.0720367	0.816285
TMEM155	protein_coding	12	51	23	155	38	36	11	57	24	145	41	32	1	1	yes	31	73	1.023	0.033	0.0734831	0.824246
SGK1	protein_coding	2439	2868	858	5301	2762	5282	2262	3213	904	4970	2944	4659	1	1	yes	2126	4191	1.023	0.033	0.0742882	0.827608
HIVEP3	protein_coding	46	16	24	66	86	26	43	18	25	62	92	23	1	1	yes	29	59	1.023	0.033	0.0768862	0.833859
WDR35	protein_coding	438	356	394	580	507	563	406	399	415	544	540	497	1	1	yes	407	527	1.022	0.032	0.0212253	0.519353
STK17B	protein_coding	1241	1123	907	1776	1235	1645	1151	1258	956	1665	1316	1451	1	1	yes	1122	1477	1.023	0.032	0.0235686	0.547652
G2E3	protein_coding	975	1037	1009	1623	1359	1320	904	1162	1063	1522	1449	1164	1	1	yes	1043	1378	1.022	0.032	0.0248644	0.560962
RBM20	protein_coding	0	0	3	15	10	6	0	0	3	14	11	5	0	1	yes	1	10	1.023	0.032	0.0250378	NA
EPHA7	protein_coding	2	2	2	0	3	64	2	2	2	0	3	56	0	1	yes	2	20	1.022	0.032	0.025295	NA
XPOT	protein_coding	1662	1314	1183	2329	1830	1736	1541	1472	1246	2183	1951	1531	1	1	yes	1420	1888	1.022	0.032	0.0258502	0.571593
NT5DC3	protein_coding	1032	1213	1228	2028	1356	1722	957	1359	1294	1901	1445	1519	1	1	yes	1203	1622	1.023	0.032	0.0279728	0.587509
SNX30	protein_coding	1900	1474	1555	3795	1531	2378	1762	1651	1638	3558	1632	2098	1	1	yes	1684	2429	1.023	0.032	0.0416965	0.672039
EPCAM	protein_coding	10	3	1	18	23	9	9	3	1	17	25	8	1	1	yes	4	17	1.023	0.032	0.0591556	NA
LOC728392	protein_coding	1310	1091	1063	3225	715	2148	1215	1222	1120	3023	762	1895	1	1	yes	1186	1893	1.022	0.032	0.060901	0.774376
PCAT6	lncRNA	3	2	6	12	8	21	3	2	6	11	9	19	1	1	yes	4	13	1.022	0.032	0.0630178	NA
RORB	protein_coding	78	41	27	86	49	149	72	46	28	81	52	131	1	1	yes	49	88	1.022	0.032	0.0744338	0.827659
ENOX1	protein_coding	34	20	9	27	58	50	32	22	9	25	62	44	1	1	yes	21	44	1.023	0.032	0.0776499	0.835828
PLCE1-AS1	lncRNA	18	36	40	31	68	103	17	40	42	29	72	91	1	1	yes	33	64	1.022	0.032	0.0789237	0.841609
ZBTB18	protein_coding	1559	1427	1214	2136	1541	2214	1446	1599	1279	2003	1643	1953	1	1	yes	1441	1866	1.022	0.031	0.0217926	0.527145
DNAJC18	protein_coding	419	262	318	524	406	498	389	293	335	491	433	439	1	1	yes	339	454	1.022	0.031	0.0285245	0.592827
PSMB3	protein_coding	547	662	546	874	798	871	507	742	575	819	851	768	1	1	yes	608	813	1.022	0.031	0.0287195	0.592827
PLGRKT	protein_coding	205	204	193	316	240	331	190	229	203	296	256	292	1	1	yes	207	281	1.022	0.031	0.0314041	0.608665
DCLK2	protein_coding	1106	1214	674	1458	1645	1442	1026	1360	710	1367	1754	1272	1	1	yes	1032	1464	1.022	0.031	0.0408992	0.665462
GDF6	protein_coding	12	0	0	29	23	12	11	0	0	27	25	11	0	1	yes	4	21	1.022	0.031	0.044245	NA
OCIAD2	protein_coding	66	54	55	105	71	112	61	60	58	98	76	99	1	1	yes	60	91	1.022	0.031	0.0540166	0.749089
PTPRR	protein_coding	55	43	49	81	70	92	51	48	52	76	75	81	1	1	yes	50	77	1.022	0.031	0.0561483	0.753995
C9orf135	protein_coding	1	2	4	7	12	13	1	2	4	7	13	11	0	1	yes	2	10	1.021	0.031	0.0563498	NA
IGFBP2	protein_coding	811	804	328	3908	218	4727	752	901	346	3664	232	4170	1	1	yes	666	2689	1.022	0.031	0.0578279	0.76017
SNHG24	lncRNA	341	256	118	381	430	354	316	287	124	357	458	312	1	1	yes	242	376	1.022	0.031	0.0579439	0.761021
KDM6B	protein_coding	35	30	25	49	66	48	32	34	26	46	70	42	1	1	yes	31	53	1.022	0.031	0.0719294	0.816285
UBAC2-AS1	lncRNA	5	6	7	15	13	22	5	7	7	14	14	19	1	1	yes	6	16	1.022	0.031	0.0787098	NA
PIWIL4	protein_coding	31	14	12	40	37	37	29	16	13	38	39	33	1	1	yes	19	37	1.022	0.031	0.0797232	0.841609
LTBP1	protein_coding	433	376	382	2223	268	810	402	421	402	2084	286	714	1	1	yes	408	1028	1.022	0.031	0.0799225	0.841609
TIPARP	protein_coding	5459	3681	4487	5692	5621	7244	5063	4123	4728	5336	5992	6390	1	1	yes	4638	5906	1.021	0.03	0.0198951	0.508052
ZNF770	protein_coding	2389	1741	2090	2624	2431	3531	2216	1950	2202	2460	2591	3115	1	1	yes	2123	2722	1.021	0.03	0.0213943	0.521588
GUSBP4	transcribed_unprocessed_pseudogene	310	267	285	396	345	490	288	299	300	371	368	432	1	1	yes	296	390	1.021	0.03	0.0276844	0.584765
GALNT10	protein_coding	4371	3523	2793	6071	3856	5428	4054	3946	2943	5692	4110	4788	1	1	yes	3648	4863	1.021	0.03	0.0289248	0.593181
BEX4	protein_coding	310	259	168	476	263	418	288	290	177	446	280	369	1	1	yes	252	365	1.021	0.03	0.0486071	0.71716
ACYP1	protein_coding	125	88	91	183	106	196	116	99	96	172	113	173	1	1	yes	104	153	1.021	0.03	0.0508429	0.729815
RNVU1-3	snRNA	6	2	1	4	11	27	6	2	1	4	12	24	0	1	yes	3	13	1.021	0.03	0.0548988	NA
FSIP1	protein_coding	56	61	42	82	72	118	52	68	44	77	77	104	1	1	yes	55	86	1.021	0.03	0.0628083	0.784
IFITM10	protein_coding	37	44	38	116	49	58	34	49	40	109	52	51	1	1	yes	41	71	1.021	0.03	0.0767875	0.833859
TMEM232	protein_coding	7	9	3	15	29	11	6	10	3	14	31	10	1	1	yes	6	18	1.021	0.03	0.0799311	NA
PCDHGC4	protein_coding	40	37	23	47	83	54	37	41	24	44	88	48	1	1	yes	34	60	1.021	0.03	0.0802083	0.841609
DISC2	lncRNA	9	4	4	17	16	14	8	4	4	16	17	12	1	1	yes	5	15	1.021	0.03	0.0806332	NA
MFAP3L	protein_coding	40	109	23	137	88	138	37	122	24	128	94	122	1	1	yes	61	115	1.021	0.03	0.0836351	0.85418
BHLHE41	protein_coding	92	41	87	380	35	91	85	46	92	356	37	80	1	1	yes	74	158	1.021	0.03	0.08777	0.873458
ADSSL1	protein_coding	44	12	25	36	112	28	41	13	26	34	119	25	1	1	yes	27	59	1.021	0.03	0.0882098	0.874526
HERPUD1	protein_coding	1058	792	686	1104	1217	1241	981	887	723	1035	1297	1095	1	1	yes	864	1142	1.02	0.029	0.028408	0.592827
TRAM2-AS1	lncRNA	213	163	176	298	209	303	198	183	185	279	223	267	1	1	yes	189	256	1.02	0.029	0.0362561	0.640007
CDK6	protein_coding	3121	1902	2484	4823	2467	3808	2895	2131	2617	4522	2630	3359	1	1	yes	2548	3504	1.02	0.029	0.03741	0.642497
FBN1	protein_coding	17252	18205	10899	24391	22933	20899	16000	20393	11483	22867	24446	18434	1	1	yes	15959	21916	1.02	0.029	0.0374572	0.642497
CYP2J2	protein_coding	4	0	1	13	3	18	4	0	1	12	3	16	0	1	yes	2	10	1.02	0.029	0.0426749	NA
PPME1	protein_coding	2988	3692	3416	3483	6172	5771	2771	4136	3599	3265	6579	5090	1	1	yes	3502	4978	1.02	0.029	0.0460091	0.699715
SNHG8	lncRNA	548	407	310	782	400	782	508	456	327	733	426	690	1	1	yes	430	616	1.02	0.029	0.047025	0.706631
CENPBD1	protein_coding	206	111	177	248	192	321	191	124	186	233	205	283	1	1	yes	167	240	1.02	0.029	0.0485463	0.716976
LINC00426	lncRNA	4	0	5	9	3	40	4	0	5	8	3	35	1	1	yes	3	15	1.02	0.029	0.0515547	NA
LOC100507053	lncRNA	60	62	72	98	66	185	56	69	76	92	70	163	1	1	yes	67	108	1.02	0.029	0.0722184	0.816285
SLC44A5	protein_coding	4	2	5	19	5	16	4	2	5	18	5	14	1	1	yes	4	12	1.02	0.029	0.074392	NA
TCEA3	protein_coding	27	56	50	93	55	103	25	63	53	87	59	91	1	1	yes	47	79	1.02	0.029	0.078362	0.839561
GRIK1-AS2	lncRNA	2	5	12	26	15	17	2	6	13	24	16	15	1	1	yes	7	18	1.021	0.029	0.0805724	0.841609
MIR1255A	miRNA	6	3	7	13	14	18	6	3	7	12	15	16	1	1	yes	5	14	1.02	0.029	0.0862534	NA
PCDHGA5	protein_coding	20	17	27	51	48	27	19	19	28	48	51	24	1	1	yes	22	41	1.02	0.029	0.0878629	0.873797
HOXB-AS1	lncRNA	30	9	6	44	40	20	28	10	6	41	43	18	1	1	yes	15	34	1.02	0.029	0.0892507	0.877241
SSBP3-AS1	lncRNA	37	10	14	63	40	26	34	11	15	59	43	23	1	1	yes	20	42	1.02	0.029	0.0903736	0.882741
NALCN	protein_coding	10	20	26	68	11	64	9	22	27	64	12	56	1	1	yes	19	44	1.02	0.029	0.0906673	0.882741
DKK2	protein_coding	79	6	31	83	109	56	73	7	33	78	116	49	1	1	yes	38	81	1.02	0.029	0.0927444	0.88953
HSP90B2P	processed_pseudogene	4196	4041	3797	5538	4496	6372	3892	4527	4001	5192	4793	5621	1	1	yes	4140	5202	1.02	0.028	0.0194769	0.501933
LPIN2	protein_coding	2079	1816	1761	2523	2663	2513	1928	2034	1855	2365	2839	2217	1	1	yes	1939	2474	1.019	0.028	0.0228287	0.540741
ARL5B	protein_coding	864	835	884	1345	1085	1156	801	935	931	1261	1157	1020	1	1	yes	889	1146	1.019	0.028	0.0250078	0.56148
B3GALNT1	protein_coding	665	761	413	976	791	1027	617	852	435	915	843	906	1	1	yes	635	888	1.019	0.028	0.0450132	0.690948
PAG1	protein_coding	377	642	552	1021	674	788	350	719	582	957	718	695	1	1	yes	550	790	1.019	0.028	0.0523318	0.737276
CRLF1	protein_coding	3	0	4	8	8	18	3	0	4	8	9	16	1	1	yes	2	11	1.019	0.028	0.0611112	NA
SGCD	protein_coding	108	144	7	281	321	386	100	161	7	263	342	340	1	1	yes	89	315	1.02	0.028	0.0740136	0.826411
SATB1	protein_coding	81	119	116	160	96	324	75	133	122	150	102	286	1	1	yes	110	179	1.019	0.028	0.079141	0.841609
MSC	protein_coding	168	202	40	369	194	218	156	226	42	346	207	192	1	1	yes	141	248	1.019	0.028	0.0881875	0.874526
PCDH10	protein_coding	2879	5196	3004	8705	3247	11432	2670	5821	3165	8161	3461	10084	1	1	yes	3885	7235	1.019	0.028	0.0932144	0.890889
TBCK	protein_coding	924	841	711	1231	929	1295	857	942	749	1154	990	1142	1	1	yes	849	1095	1.019	0.027	0.0260381	0.574517
INSIG2	protein_coding	345	288	311	391	455	494	320	323	328	367	485	436	1	1	yes	324	429	1.019	0.027	0.0326121	0.617845
FUT4	protein_coding	411	281	260	528	375	473	381	315	274	495	400	417	1	1	yes	323	437	1.019	0.027	0.037305	0.642497
BTG1	protein_coding	1223	866	1504	1333	1351	3100	1134	970	1585	1250	1440	2734	1	1	yes	1230	1808	1.019	0.027	0.0612924	0.775304
DSC3	protein_coding	16	0	4	2	30	62	15	0	4	2	32	55	1	1	yes	6	30	1.019	0.027	0.0617397	0.776741
ZNRF3	protein_coding	68	44	79	106	93	110	63	49	83	99	99	97	1	1	yes	65	98	1.019	0.027	0.0670153	0.802437
IPW	lncRNA	191	274	174	514	199	367	177	307	183	482	212	324	1	1	yes	222	339	1.019	0.027	0.0696647	0.810823
PELI2	protein_coding	45	52	4	286	57	83	42	58	4	268	61	73	1	1	yes	35	134	1.019	0.027	0.0740003	0.826411
SCHIP1	protein_coding	3	1	4	10	9	12	3	1	4	9	10	11	1	1	yes	3	10	1.019	0.027	0.0750044	NA
LINC00597	lncRNA	80	55	49	99	132	75	74	62	52	93	141	66	1	1	yes	63	100	1.019	0.027	0.0770225	0.833859
RCAN2	protein_coding	216	120	132	146	176	511	200	134	139	137	188	451	1	1	yes	158	259	1.019	0.027	0.0834057	0.85418
C17orf97	protein_coding	31	21	21	45	41	45	29	24	22	42	44	40	1	1	yes	25	42	1.019	0.027	0.0882756	0.874526
DIRAS1	protein_coding	56	84	21	143	80	89	52	94	22	134	85	79	1	1	yes	56	99	1.019	0.027	0.0939957	0.892869
SNORD24	snoRNA	14	17	22	33	35	36	13	19	23	31	37	32	1	1	yes	18	33	1.019	0.027	0.0952947	0.897421
PODN	protein_coding	59	21	5	67	58	58	55	24	5	63	62	51	1	1	yes	28	59	1.019	0.027	0.101916	0.91644
IL12A	protein_coding	13	7	14	48	19	14	12	8	15	45	20	12	1	1	yes	12	26	1.019	0.027	0.102103	0.916933
SIX4	protein_coding	289	251	328	464	371	413	268	281	346	435	395	364	1	1	yes	298	398	1.018	0.026	0.036323	0.640424
TMEM97	protein_coding	1487	1116	1546	1986	1335	2924	1379	1250	1629	1862	1423	2579	1	1	yes	1419	1955	1.018	0.026	0.0447199	0.690486
TNFRSF10D	protein_coding	5025	5083	4426	8349	4131	9835	4660	5694	4663	7827	4404	8675	1	1	yes	5006	6969	1.018	0.026	0.0480121	0.713351
KRT19	protein_coding	17573	8466	15275	27685	21306	13719	16298	9484	16094	25955	22712	12101	1	1	yes	13959	20256	1.018	0.026	0.0610737	0.774376
FAM26F	protein_coding	13	0	0	20	18	22	12	0	0	19	19	19	0	1	yes	4	19	1.018	0.026	0.067415	NA
TNFRSF10A	protein_coding	132	85	201	204	199	272	122	95	212	191	212	240	1	1	yes	143	214	1.018	0.026	0.0695679	0.810353
HSPBAP1	protein_coding	82	52	96	156	112	106	76	58	101	146	119	93	1	1	yes	78	119	1.018	0.026	0.0707211	0.81307
SERTAD4-AS1	lncRNA	242	209	134	192	376	369	224	234	141	180	401	325	1	1	yes	200	302	1.018	0.026	0.0708629	0.813278
SULT4A1	protein_coding	10	0	5	8	22	23	9	0	5	8	23	20	1	1	yes	5	17	1.019	0.026	0.0808195	NA
LINC00471	lncRNA	3	4	1	11	6	15	3	4	1	10	6	13	1	1	yes	3	10	1.018	0.026	0.0809818	NA
ARHGEF16	protein_coding	84	50	66	134	134	67	78	56	70	126	143	59	1	1	yes	68	109	1.018	0.026	0.0828788	0.852829
PRSS12	protein_coding	1878	389	179	3919	1280	2334	1742	436	189	3674	1364	2059	1	1	yes	789	2366	1.018	0.026	0.0921438	0.887213
SLC37A1	protein_coding	52	18	17	44	46	76	48	20	18	41	49	67	1	1	yes	29	52	1.018	0.026	0.0980569	0.903926
NDN	protein_coding	251	182	42	545	159	563	233	204	44	511	169	497	1	1	yes	160	392	1.018	0.026	0.10329	0.92205
SNORD114-12	snoRNA	22	21	9	24	44	38	20	24	9	23	47	34	1	1	yes	18	35	1.018	0.026	0.105526	0.92205
CASP6	protein_coding	264	242	258	361	317	400	245	271	272	338	338	353	1	1	yes	263	343	1.017	0.025	0.0342859	0.627492
NFYB	protein_coding	818	668	604	944	750	1315	759	748	636	885	799	1160	1	1	yes	714	948	1.018	0.025	0.0368157	0.642497
PHOX2A	protein_coding	2	0	2	20	7	2	2	0	2	19	7	2	0	1	yes	1	9	1.018	0.025	0.0504308	NA
LINC00565	lncRNA	186	121	153	183	236	267	173	136	161	172	252	236	1	1	yes	157	220	1.017	0.025	0.0543166	0.749089
MYO10	protein_coding	579	555	738	1660	605	787	537	622	778	1556	645	694	1	1	yes	646	965	1.018	0.025	0.0701424	0.812155
ZNF552	protein_coding	121	88	56	132	133	155	112	99	59	124	142	137	1	1	yes	90	134	1.018	0.025	0.0702442	0.812155
ANGPT2	protein_coding	99	56	79	114	158	102	92	63	83	107	168	90	1	1	yes	79	122	1.018	0.025	0.0769448	0.833859
FAM86EP	transcribed_unprocessed_pseudogene	52	37	56	80	77	79	48	41	59	75	82	70	1	1	yes	49	76	1.017	0.025	0.0770426	0.833859
EEF1A2	protein_coding	0	6	2	13	12	11	0	7	2	12	13	10	0	1	yes	3	12	1.017	0.025	0.080574	NA
HOXC8	protein_coding	7	4	1	17	21	4	6	4	1	16	22	4	1	1	yes	4	14	1.017	0.025	0.0898478	NA
PCED1B	protein_coding	35	21	32	68	45	43	32	24	34	64	48	38	1	1	yes	30	50	1.017	0.025	0.0957035	0.897594
TMEM35	protein_coding	6	14	13	64	5	28	6	16	14	60	5	25	1	1	yes	12	30	1.018	0.025	0.104695	0.92205
SNORD114-14	snoRNA	56	26	15	75	50	54	52	29	16	70	53	48	1	1	yes	32	57	1.017	0.025	0.106017	0.922609
ASPRV1	protein_coding	14	6	8	23	20	19	13	7	8	22	21	17	1	1	yes	9	20	1.018	0.025	0.110729	0.929454
CAPNS2	protein_coding	29	16	25	31	84	25	27	18	26	29	90	22	1	1	yes	24	47	1.017	0.025	0.113375	0.937601
PLAC4	lncRNA	70	10	24	82	82	41	65	11	25	77	87	36	1	1	yes	34	67	1.017	0.025	0.113672	0.937602
SMAD5	protein_coding	4580	4134	4362	6147	4954	6190	4248	4631	4596	5763	5281	5460	1	1	yes	4492	5501	1.016	0.024	0.0192896	0.500726
ANO1-AS2	lncRNA	0	0	0	4	10	2	0	0	0	4	11	2	0	1	yes	0	6	1.016	0.024	0.0200745	NA
GPANK1	protein_coding	456	345	416	580	476	623	423	386	438	544	507	550	1	1	yes	416	534	1.017	0.024	0.0295452	0.597676
RB1CC1	protein_coding	3537	3109	2961	4628	3218	5705	3280	3483	3120	4339	3430	5032	1	1	yes	3294	4267	1.017	0.024	0.0327089	0.617845
KIDINS220	protein_coding	2710	2499	2438	4426	2687	3642	2513	2799	2569	4149	2864	3212	1	1	yes	2627	3408	1.017	0.024	0.0328687	0.618362
KLHL7	protein_coding	1161	909	905	1588	940	1783	1077	1018	954	1489	1002	1573	1	1	yes	1016	1355	1.017	0.024	0.0401287	0.661581
THYN1	protein_coding	212	194	188	268	246	344	197	217	198	251	262	303	1	1	yes	204	272	1.017	0.024	0.0422149	0.677448
ST3GAL1	protein_coding	4029	2442	3276	6229	3593	4229	3737	2736	3452	5840	3830	3730	1	1	yes	3308	4467	1.017	0.024	0.0447503	0.690486
CBLB	protein_coding	615	1013	1206	1712	1197	1526	570	1135	1271	1605	1276	1346	1	1	yes	992	1409	1.016	0.024	0.063428	0.787039
TSPAN2	protein_coding	61	12	3	187	23	144	57	13	3	175	25	127	1	1	yes	24	109	1.017	0.024	0.0758352	0.831402
TMEM37	protein_coding	117	124	173	249	258	154	109	139	182	233	275	136	1	1	yes	143	215	1.017	0.024	0.0759184	0.831402
TMEM244	protein_coding	2	0	5	5	8	22	2	0	5	5	9	19	0	1	yes	2	11	1.017	0.024	0.0764081	NA
PDE1C	protein_coding	35	49	5	288	20	111	32	55	5	270	21	98	1	1	yes	31	130	1.017	0.024	0.0805916	0.841609
PDLIM3	protein_coding	3	0	5	12	9	12	3	0	5	11	10	11	1	1	yes	3	11	1.017	0.024	0.0833349	NA
NRG1	protein_coding	332	679	190	730	609	738	308	761	200	684	649	651	1	1	yes	423	661	1.016	0.024	0.0918159	0.887206
MANSC4	protein_coding	2	3	2	14	5	9	2	3	2	13	5	8	0	1	yes	2	9	1.016	0.024	0.0919958	NA
FIBCD1	protein_coding	154	182	173	327	398	128	143	204	182	307	424	113	1	1	yes	176	281	1.016	0.024	0.0957497	0.897594
NTNG1	protein_coding	208	99	105	166	352	154	193	111	111	156	375	136	1	1	yes	138	222	1.016	0.024	0.0975065	0.901098
DMRTA2	protein_coding	5	3	2	5	8	23	5	3	2	5	9	20	1	1	yes	3	11	1.016	0.024	0.0985029	NA
TBX2-AS1	lncRNA	34	22	15	42	41	45	32	25	16	39	44	40	1	1	yes	24	41	1.016	0.024	0.108396	0.926483
FAM149A	protein_coding	10	11	3	21	14	24	9	12	3	20	15	21	1	1	yes	8	19	1.017	0.024	0.117556	0.946833
INHA	protein_coding	20	5	4	12	26	33	19	6	4	11	28	29	1	1	yes	10	23	1.016	0.024	0.118477	0.947739
AP4B1-AS1	lncRNA	18	4	8	11	36	24	17	4	8	10	38	21	1	1	yes	10	23	1.016	0.024	0.1189	0.948525
NME2	protein_coding	23	42	34	38	136	31	21	47	36	36	145	27	1	1	yes	35	69	1.017	0.024	0.119572	0.949595
TMEM41B	protein_coding	1897	1557	1588	2405	1978	2286	1759	1744	1673	2255	2108	2016	1	1	yes	1725	2126	1.016	0.023	0.0219772	0.529884
LOC374443	pseudo	413	305	375	562	440	514	383	342	395	527	469	453	1	1	yes	373	483	1.016	0.023	0.0353701	0.633416
PCDHAC2	protein_coding	2	0	0	6	4	13	2	0	0	6	4	11	0	1	yes	1	7	1.016	0.023	0.0402094	NA
ADGRA2	protein_coding	3599	2447	1904	5102	3523	3044	3338	2741	2006	4783	3755	2685	1	1	yes	2695	3741	1.016	0.023	0.0566523	0.753995
RPP38	protein_coding	112	95	106	165	129	173	104	106	112	155	138	153	1	1	yes	107	149	1.016	0.023	0.0567035	0.753995
ACTA2	protein_coding	8950	8660	6818	11638	7430	18095	8301	9701	7184	10911	7920	15961	1	1	yes	8395	11597	1.016	0.023	0.0568146	0.753995
MED10	protein_coding	182	128	161	261	156	300	169	143	170	245	166	265	1	1	yes	161	225	1.016	0.023	0.0599394	0.767027
SLC41A2	protein_coding	360	217	172	519	274	358	334	243	181	487	292	316	1	1	yes	253	365	1.016	0.023	0.0731075	0.82242
POLR3G	protein_coding	285	292	129	448	259	429	264	327	136	420	276	378	1	1	yes	242	358	1.016	0.023	0.0796306	0.841609
SHANK2	protein_coding	0	3	7	12	15	12	0	3	7	11	16	11	1	1	yes	3	13	1.016	0.023	0.0948034	NA
SNAP25	protein_coding	14	4	1	3	18	48	13	4	1	3	19	42	1	1	yes	6	21	1.016	0.023	0.0970018	0.899527
LRRC70	protein_coding	47	21	45	72	71	51	44	24	47	68	76	45	1	1	yes	38	63	1.016	0.023	0.104343	0.92205
C17orf107	protein_coding	48	34	28	51	84	53	45	38	30	48	90	47	1	1	yes	38	62	1.016	0.023	0.1074	0.926483
SLC6A16	protein_coding	38	16	33	69	32	58	35	18	35	65	34	51	1	1	yes	29	50	1.016	0.023	0.11122	0.930686
LINC01354	lncRNA	32	16	21	36	33	57	30	18	22	34	35	50	1	1	yes	23	40	1.016	0.023	0.112407	0.933363
DNAJC22	protein_coding	100	55	23	177	67	85	93	62	24	166	71	75	1	1	yes	60	104	1.016	0.023	0.118409	0.947739
PKD1P1	transcribed_unprocessed_pseudogene	24	24	10	44	42	27	22	27	11	41	45	24	1	1	yes	20	37	1.016	0.023	0.118685	0.948278
EXPH5	protein_coding	86	37	53	53	180	78	80	41	56	50	192	69	1	1	yes	59	104	1.016	0.023	0.119692	0.949595
ANKRD44-IT1	lncRNA	19	6	11	22	33	20	18	7	12	21	35	18	1	1	yes	12	25	1.016	0.023	0.126525	0.959841
PACSIN1	protein_coding	0	0	0	4	4	7	0	0	0	4	4	6	0	1	yes	0	5	1.016	0.022	0.0242512	NA
SNX18	protein_coding	4599	2956	3327	5233	4231	5129	4265	3311	3505	4906	4510	4524	1	1	yes	3694	4647	1.015	0.022	0.0297014	0.5992
CSNK1G3	protein_coding	2220	1663	1740	2565	1994	3112	2059	1863	1833	2405	2126	2745	1	1	yes	1918	2425	1.015	0.022	0.0303802	0.604496
SYT11	protein_coding	3464	3127	3310	4558	3414	5807	3213	3503	3488	4273	3639	5122	1	1	yes	3401	4345	1.015	0.022	0.0335167	0.621865
ASZ1	protein_coding	0	1	0	2	8	8	0	1	0	2	9	7	0	1	yes	0	6	1.016	0.022	0.0336329	NA
SEC61G	protein_coding	258	187	180	305	270	310	239	209	190	286	288	273	1	1	yes	213	282	1.015	0.022	0.0461408	0.700283
ABCA11P	transcribed_processed_pseudogene	162	202	222	278	269	329	150	226	234	261	287	290	1	1	yes	203	279	1.015	0.022	0.0578116	0.76017
EPHA4	protein_coding	813	481	426	1054	514	1050	754	539	449	988	548	926	1	1	yes	581	821	1.016	0.022	0.0672124	0.802437
TMTC1	protein_coding	1275	1376	1522	3063	1137	2333	1183	1541	1604	2872	1212	2058	1	1	yes	1443	2047	1.015	0.022	0.07079	0.81307
ACSS1	protein_coding	132	82	83	134	170	147	122	92	87	126	181	130	1	1	yes	100	146	1.016	0.022	0.0735433	0.824246
FOS	protein_coding	93	90	46	131	115	121	86	101	48	123	123	107	1	1	yes	78	118	1.015	0.022	0.0891904	0.877241
HERC2P2	transcribed_unprocessed_pseudogene	218	83	230	211	242	414	202	93	242	198	258	365	1	1	yes	179	274	1.015	0.022	0.0938323	0.892619
SHC4	protein_coding	108	238	157	243	365	230	100	267	165	228	389	203	1	1	yes	177	273	1.015	0.022	0.097514	0.901098
RFXAP	protein_coding	50	31	44	79	69	57	46	35	46	74	74	50	1	1	yes	42	66	1.015	0.022	0.0981422	0.903926
MIR181A1HG	lncRNA	45	61	46	114	51	98	42	68	48	107	54	86	1	1	yes	53	82	1.015	0.022	0.101656	0.915236
MIR320A	miRNA	4	2	2	4	9	17	4	2	2	4	10	15	0	1	yes	3	10	1.016	0.022	0.102017	NA
HRAT5	lncRNA	5	5	1	19	17	3	5	6	1	18	18	3	1	1	yes	4	13	1.016	0.022	0.103843	NA
ERVW-1	protein_coding	5	3	4	25	7	6	5	3	4	23	7	5	1	1	yes	4	12	1.015	0.022	0.117575	NA
SLC5A12	protein_coding	8	11	5	3	14	60	7	12	5	3	15	53	1	1	yes	8	24	1.015	0.022	0.11965	0.949595
ZNF474	protein_coding	54	18	50	103	35	88	50	20	53	97	37	78	1	1	yes	41	71	1.015	0.022	0.122919	0.95727
HYPM	protein_coding	4	2	8	16	9	15	4	2	8	15	10	13	1	1	yes	5	13	1.015	0.022	0.12338	NA
RBM44	protein_coding	25	11	46	57	65	36	23	12	48	53	69	32	1	1	yes	28	51	1.015	0.022	0.128069	0.960412
TEX9	protein_coding	19	4	17	28	34	22	18	4	18	26	36	19	1	1	yes	13	27	1.016	0.022	0.130191	0.967109
TEX22	protein_coding	5	12	7	41	7	17	5	13	7	38	7	15	1	1	yes	8	20	1.015	0.022	0.132648	0.974222
SNORD18B	snoRNA	10	7	9	18	20	18	9	8	9	17	21	16	1	1	yes	9	18	1.015	0.022	0.132651	0.974222
VTRNA1-2	vault_RNA	8	3	10	11	18	22	7	3	11	10	19	19	1	1	yes	7	16	1.015	0.022	0.133699	NA
LINGO2	protein_coding	22	2	21	23	18	70	20	2	22	22	19	62	1	1	yes	15	34	1.015	0.022	0.134982	0.978246
DAAM1	protein_coding	526	365	397	600	507	658	488	409	418	563	540	580	1	1	yes	438	561	1.015	0.021	0.0357536	0.634916
PTPRK	protein_coding	2275	2297	2357	3741	2972	2877	2110	2573	2483	3507	3168	2538	1	1	yes	2389	3071	1.015	0.021	0.0377677	0.645184
DAP	protein_coding	2868	2171	2739	3191	3999	3501	2660	2432	2886	2992	4263	3088	1	1	yes	2659	3448	1.015	0.021	0.0405208	0.663182
ZNF25	protein_coding	998	805	881	1368	865	1574	926	902	928	1283	922	1388	1	1	yes	919	1198	1.014	0.021	0.0441371	0.688753
SPG20	protein_coding	5381	6478	4875	8000	6173	9896	4991	7257	5136	7500	6580	8729	1	1	yes	5795	7603	1.015	0.021	0.0445512	0.689567
TRHR	protein_coding	0	0	2	14	4	4	0	0	2	13	4	4	0	1	yes	1	7	1.015	0.021	0.0525256	NA
NSRP1	protein_coding	186	180	188	301	251	247	173	202	198	282	268	218	1	1	yes	191	256	1.015	0.021	0.0544752	0.749089
MTHFD2	protein_coding	2956	2879	1633	4065	3246	3559	2742	3225	1721	3811	3460	3139	1	1	yes	2563	3470	1.015	0.021	0.0550147	0.749089
LIMCH1	protein_coding	793	794	458	1010	881	1097	735	889	483	947	939	968	1	1	yes	702	951	1.015	0.021	0.0557647	0.753995
PRICKLE1	protein_coding	2127	1204	1083	2498	1610	2242	1973	1349	1141	2342	1716	1978	1	1	yes	1488	2012	1.015	0.021	0.0566419	0.753995
MIR1908	miRNA	1	0	1	8	6	4	1	0	1	8	6	4	0	1	yes	1	6	1.015	0.021	0.0585158	NA
TMEM42	protein_coding	193	146	148	202	210	301	179	164	156	189	224	266	1	1	yes	166	226	1.015	0.021	0.0585213	0.763147
ALDH1L2	protein_coding	1124	641	586	1287	1173	928	1042	718	617	1207	1250	819	1	1	yes	792	1092	1.015	0.021	0.0626625	0.783456
MEIS3	protein_coding	743	403	361	895	594	719	689	451	380	839	633	634	1	1	yes	507	702	1.015	0.021	0.0633638	0.786899
TFEC	protein_coding	2	0	1	2	14	6	2	0	1	2	15	5	0	1	yes	1	7	1.015	0.021	0.0636659	NA
PI15	protein_coding	0	0	5	10	1	32	0	0	5	9	1	28	0	1	yes	2	13	1.015	0.021	0.0642671	NA
RPL23P8	processed_pseudogene	144	96	115	201	128	203	134	108	121	188	136	179	1	1	yes	121	168	1.015	0.021	0.0675886	0.803949
LINC00161	lncRNA	0	3	0	4	7	14	0	3	0	4	7	12	0	1	yes	1	8	1.014	0.021	0.0678422	NA
TCEAL7	protein_coding	894	466	473	1123	553	1096	829	522	498	1053	589	967	1	1	yes	616	870	1.015	0.021	0.0712136	0.815324
PRKAR2B	protein_coding	155	221	200	402	221	280	144	248	211	377	236	247	1	1	yes	201	287	1.015	0.021	0.0761731	0.831418
PELI1	protein_coding	437	365	327	433	811	455	405	409	345	406	864	401	1	1	yes	386	557	1.015	0.021	0.0814111	0.845886
C3orf67-AS1	lncRNA	0	4	3	19	3	12	0	4	3	18	3	11	1	1	yes	2	11	1.015	0.021	0.0971699	NA
NKX3-2	protein_coding	1	8	0	6	14	22	1	9	0	6	15	19	0	1	yes	3	13	1.015	0.021	0.0976297	NA
MIR7-1	miRNA	59	39	42	65	63	99	55	44	44	61	67	87	1	1	yes	48	72	1.015	0.021	0.0981213	0.903926
LINC00884	lncRNA	2	0	6	7	6	23	2	0	6	7	6	20	0	1	yes	3	11	1.015	0.021	0.0987458	NA
AK9	protein_coding	40	48	41	74	50	92	37	54	43	69	53	81	1	1	yes	45	68	1.014	0.021	0.106024	0.922609
PGM5P2	transcribed_unprocessed_pseudogene	238	125	160	405	323	123	221	140	169	380	344	108	1	1	yes	177	277	1.015	0.021	0.110638	0.929454
LOC101928370	lncRNA	34	22	37	72	38	52	32	25	39	68	41	46	1	1	yes	32	52	1.015	0.021	0.115964	0.941199
SCN2A	protein_coding	271	186	171	367	106	653	251	208	180	344	113	576	1	1	yes	213	344	1.015	0.021	0.116947	0.943537
IL19	protein_coding	8	1	3	16	12	8	7	1	3	15	13	7	1	1	yes	4	12	1.015	0.021	0.124562	NA
MIR758	miRNA	7	2	2	14	12	7	6	2	2	13	13	6	0	1	yes	3	11	1.014	0.021	0.126766	NA
CST6	protein_coding	12	9	18	4	14	100	11	10	19	4	15	88	1	1	yes	13	36	1.015	0.021	0.128245	0.960412
PDZRN3-AS1	lncRNA	19	24	51	60	31	95	18	27	54	56	33	84	1	1	yes	33	58	1.015	0.021	0.132436	0.973602
TREH	protein_coding	74	43	61	94	182	39	69	48	64	88	194	34	1	1	yes	60	105	1.015	0.021	0.134608	0.977748
KIAA1804	protein_coding	29	11	17	28	43	34	27	12	18	26	46	30	1	1	yes	19	34	1.015	0.021	0.13569	0.978246
HMCN1	protein_coding	191	489	170	1152	177	1028	177	548	179	1080	189	907	1	1	yes	301	725	1.015	0.021	0.136873	0.978366
SRRM3	protein_coding	44	41	29	142	40	37	41	46	31	133	43	33	1	1	yes	39	70	1.014	0.021	0.137814	0.980578
HILS1	pseudo	6	4	5	10	13	15	6	4	5	9	14	13	1	1	yes	5	12	1.015	0.021	0.139663	NA
TMEM169	protein_coding	22	6	3	23	32	16	20	7	3	22	34	14	1	1	yes	10	23	1.015	0.021	0.14085	0.986479
PCED1B-AS1	lncRNA	19	17	18	37	50	17	18	19	19	35	53	15	1	1	yes	19	34	1.014	0.021	0.141078	0.987213
LOC100289495	lncRNA	15	6	6	22	18	18	14	7	6	21	19	16	1	1	yes	9	19	1.015	0.021	0.143727	0.991227
ATE1-AS1	transcribed_unitary_pseudogene	17	8	6	14	11	50	16	9	6	13	12	44	1	1	yes	10	23	1.014	0.021	0.144311	0.993425
RBPJ	protein_coding	2910	2184	2652	3924	2892	3550	2699	2446	2794	3679	3083	3131	1	1	yes	2646	3298	1.014	0.02	0.0295065	0.597676
CCNB3	protein_coding	0	0	0	8	4	2	0	0	0	8	4	2	0	1	yes	0	5	1.014	0.02	0.0333409	NA
EZR	protein_coding	4382	4611	3674	5792	5412	6045	4064	5165	3871	5430	5769	5332	1	1	yes	4367	5510	1.014	0.02	0.03463	0.629217
CLEC11A	protein_coding	2020	1443	1318	2093	2043	2318	1873	1616	1389	1962	2178	2045	1	1	yes	1626	2062	1.014	0.02	0.0361888	0.640007
PAPOLG	protein_coding	468	442	430	615	522	700	434	495	453	577	556	617	1	1	yes	461	583	1.014	0.02	0.036831	0.642497
TMOD2	protein_coding	1045	881	1037	1596	1098	1364	969	987	1093	1496	1170	1203	1	1	yes	1016	1290	1.014	0.02	0.0380643	0.645859
MCU	protein_coding	2006	1796	1368	2534	1895	2767	1860	2012	1441	2376	2020	2441	1	1	yes	1771	2279	1.014	0.02	0.0411008	0.666786
GAB2	protein_coding	738	801	647	1103	993	960	684	897	682	1034	1059	847	1	1	yes	754	980	1.014	0.02	0.0449369	0.690491
CYB5R4	protein_coding	340	274	328	459	435	413	315	307	346	430	464	364	1	1	yes	323	419	1.014	0.02	0.0467922	0.706631
ZNF567	protein_coding	346	237	259	432	307	451	321	265	273	405	327	398	1	1	yes	286	377	1.014	0.02	0.0478269	0.711311
PCSK1N	protein_coding	2	0	0	3	2	20	2	0	0	3	2	18	0	1	yes	1	8	1.014	0.02	0.0494922	NA
MTURN	protein_coding	476	397	420	500	528	827	441	445	443	469	563	729	1	1	yes	443	587	1.014	0.02	0.0511739	0.730593
PIK3R1	protein_coding	4352	3155	4308	4569	4532	7773	4036	3534	4539	4284	4831	6856	1	1	yes	4036	5324	1.014	0.02	0.0517939	0.735804
ITGA4	protein_coding	2959	1550	2131	3723	3528	2295	2744	1736	2245	3490	3761	2024	1	1	yes	2242	3092	1.014	0.02	0.0691637	0.810353
RNU1-13P	pseudo	2	0	2	1	8	17	2	0	2	1	9	15	0	1	yes	1	8	1.014	0.02	0.0818831	NA
PLEKHG1	protein_coding	163	137	123	321	181	155	151	153	130	301	193	137	1	1	yes	145	210	1.014	0.02	0.0912592	0.886416
SKAP2	protein_coding	250	188	151	446	155	343	232	211	159	418	165	303	1	1	yes	201	295	1.014	0.02	0.0945234	0.895587
CHRNA5	protein_coding	50	67	45	96	77	89	46	75	47	90	82	79	1	1	yes	56	84	1.014	0.02	0.100522	0.912495
GNRHR	protein_coding	38	41	60	67	61	105	35	46	63	63	65	93	1	1	yes	48	74	1.014	0.02	0.115279	0.941199
SPEF2	protein_coding	36	55	33	55	62	98	33	62	35	52	66	86	1	1	yes	43	68	1.014	0.02	0.118695	0.948278
LOC100506551	lncRNA	87	45	96	94	179	97	81	50	101	88	191	86	1	1	yes	77	122	1.014	0.02	0.123137	0.958083
PCDHA10	protein_coding	17	0	4	31	14	17	16	0	4	29	15	15	1	1	yes	7	20	1.014	0.02	0.130313	0.967109
LOC644554	lncRNA	5	5	1	14	7	13	5	6	1	13	7	11	1	1	yes	4	10	1.014	0.02	0.131396	NA
GAL3ST4	protein_coding	36	20	30	75	48	30	33	22	32	70	51	26	1	1	yes	29	49	1.014	0.02	0.133461	0.975816
CD226	protein_coding	45	60	38	30	105	132	42	67	40	28	112	116	1	1	yes	50	85	1.014	0.02	0.136314	0.978366
PPIAP30	processed_pseudogene	3	2	7	20	4	14	3	2	7	19	4	12	1	1	yes	4	12	1.014	0.02	0.136579	NA
BCL2L11	protein_coding	41	25	23	61	66	29	38	28	24	57	70	26	1	1	yes	30	51	1.014	0.02	0.136919	0.978366
SIM2	protein_coding	18	11	18	21	38	30	17	12	19	20	41	26	1	1	yes	16	29	1.014	0.02	0.142101	0.988131
BAALC	protein_coding	4	3	9	19	14	9	4	3	9	18	15	8	1	1	yes	5	14	1.014	0.02	0.142498	NA
IGF2	protein_coding	6	5	4	14	9	15	6	6	4	13	10	13	1	1	yes	5	12	1.014	0.02	0.147094	NA
PRSS36	protein_coding	8	8	23	32	33	18	7	9	24	30	35	16	1	1	yes	13	27	1.014	0.02	0.148396	0.998334
TYR	protein_coding	12	5	7	12	24	17	11	6	7	11	26	15	1	1	yes	8	17	1.014	0.02	0.149288	0.998563
LINC00704	lncRNA	8	13	5	20	23	15	7	15	5	19	25	13	1	1	yes	9	19	1.014	0.02	0.149623	0.998563
LOC100129931	lncRNA	11	6	10	33	13	14	10	7	11	31	14	12	1	1	yes	9	19	1.014	0.02	0.151106	0.999916
SEMA3D	protein_coding	769	661	255	600	870	1927	713	740	269	563	927	1700	1	1	yes	574	1063	1.014	0.02	0.151604	0.999916
TRIM58	protein_coding	41	53	2	83	22	137	38	59	2	78	23	121	1	1	yes	33	74	1.014	0.02	0.152149	0.999916
LRP2	protein_coding	42	27	38	12	53	169	39	30	40	11	56	149	1	1	yes	36	72	1.014	0.02	0.15402	0.999916
CCDC64	protein_coding	14	8	9	13	30	21	13	9	9	12	32	19	1	1	yes	10	21	1.014	0.02	0.154289	0.999916
SNORD114-19	snoRNA	31	15	4	37	35	29	29	17	4	35	37	26	1	1	yes	17	33	1.014	0.02	0.155551	0.999916
PDC	protein_coding	6	13	7	27	13	19	6	15	7	25	14	17	1	1	yes	9	19	1.014	0.02	0.156587	0.999916
GTF2A1	protein_coding	2292	1758	1993	3011	2348	2647	2126	1969	2100	2823	2503	2335	1	1	yes	2065	2554	1.013	0.019	0.0313926	0.608665
DDR2	protein_coding	3459	3208	3229	5062	3952	4246	3208	3594	3402	4746	4213	3745	1	1	yes	3401	4235	1.013	0.019	0.0332623	0.619614
PCNX	protein_coding	3279	2524	2644	4329	3304	3620	3041	2827	2786	4059	3522	3193	1	1	yes	2885	3591	1.013	0.019	0.0338515	0.625455
AKR1A1	protein_coding	698	520	646	858	735	911	647	582	681	804	783	804	1	1	yes	637	797	1.013	0.019	0.0343043	0.627492
TRAK2	protein_coding	3130	2381	2735	4382	2864	3937	2903	2667	2882	4108	3053	3473	1	1	yes	2817	3545	1.013	0.019	0.0370144	0.642497
CSRP2BP	protein_coding	392	331	358	519	364	665	364	371	377	487	388	587	1	1	yes	371	487	1.013	0.019	0.0564807	0.753995
PHGDH	protein_coding	568	398	357	750	550	563	527	446	376	703	586	497	1	1	yes	450	595	1.013	0.019	0.0593758	0.766139
MIR17HG	lncRNA	89	139	123	181	183	177	83	156	130	170	195	156	1	1	yes	123	174	1.013	0.019	0.091898	0.887206
LOC101928516	lncRNA	2	8	0	13	24	4	2	9	0	12	26	4	0	1	yes	4	14	1.014	0.019	0.11578	NA
MIR4803	miRNA	3	2	2	6	15	4	3	2	2	6	16	4	0	1	yes	2	9	1.013	0.019	0.125924	NA
PPP1R3G	protein_coding	72	196	78	213	182	200	67	220	82	200	194	176	1	1	yes	123	190	1.013	0.019	0.12674	0.959841
TSPAN33	protein_coding	2	2	4	10	17	2	2	2	4	9	18	2	0	1	yes	3	10	1.013	0.019	0.127426	NA
VASH1	protein_coding	225	84	91	277	257	110	209	94	96	260	274	97	1	1	yes	133	210	1.013	0.019	0.130685	0.968901
TXNDC12-AS1	lncRNA	1	2	6	9	4	20	1	2	6	8	4	18	0	1	yes	3	10	1.013	0.019	0.137212	NA
STOX2	protein_coding	6	3	2	3	11	21	6	3	2	3	12	19	1	1	yes	4	11	1.013	0.019	0.141718	NA
SNORD114-4	snoRNA	43	29	16	71	38	46	40	32	17	67	41	41	1	1	yes	30	50	1.013	0.019	0.141882	0.987906
VLDLR	protein_coding	115	53	20	122	80	126	107	59	21	114	85	111	1	1	yes	62	103	1.013	0.019	0.143595	0.991227
SNORD113-2	snoRNA	41	18	15	43	51	36	38	20	16	40	54	32	1	1	yes	25	42	1.013	0.019	0.146477	0.995811
THRSP	protein_coding	10	9	0	20	24	10	9	10	0	19	26	9	1	1	yes	6	18	1.013	0.019	0.147736	NA
DCLK1	protein_coding	34	32	31	22	90	65	32	36	33	21	96	57	1	1	yes	34	58	1.013	0.019	0.151399	0.999916
DPH6-AS1	lncRNA	51	22	23	21	99	58	47	25	24	20	106	51	1	1	yes	32	59	1.013	0.019	0.156223	0.999916
DCAF4L1	protein_coding	10	19	20	44	34	19	9	21	21	41	36	17	1	1	yes	17	31	1.013	0.019	0.157009	0.999916
TTYH1	protein_coding	7	6	10	19	24	9	6	7	11	18	26	8	1	1	yes	8	17	1.014	0.019	0.157604	0.999916
ZHX1-C8orf76	protein_coding	16	6	12	23	20	24	15	7	13	22	21	21	1	1	yes	12	21	1.013	0.019	0.160786	0.999916
OLFM2	protein_coding	10	3	8	10	20	18	9	3	8	9	21	16	1	1	yes	7	15	1.013	0.019	0.161864	NA
SNORD114-30	snoRNA	10	10	6	16	13	27	9	11	6	15	14	24	1	1	yes	9	18	1.013	0.019	0.167986	0.999916
KDELR2	protein_coding	14512	11510	11421	16302	14413	17687	13459	12893	12033	15283	15364	15601	1	1	yes	12795	15416	1.012	0.018	0.0251306	0.56148
RUFY3	protein_coding	1570	1380	1497	2156	1545	2327	1456	1546	1577	2021	1647	2053	1	1	yes	1526	1907	1.013	0.018	0.0356696	0.634539
TARS	protein_coding	2271	1723	1458	2705	2119	2559	2106	1930	1536	2536	2259	2257	1	1	yes	1857	2351	1.012	0.018	0.0435092	0.688403
BRMS1L	protein_coding	231	203	196	313	257	311	214	227	207	293	274	274	1	1	yes	216	280	1.013	0.018	0.0511791	0.730593
ALPL	protein_coding	0	0	1	7	1	9	0	0	1	7	1	8	0	1	yes	0	5	1.013	0.018	0.0519012	NA
ZFP1	protein_coding	467	309	311	469	430	619	433	346	328	440	458	546	1	1	yes	369	481	1.012	0.018	0.056975	0.753995
WWTR1	protein_coding	2084	1281	1646	2917	1960	2071	1933	1435	1734	2735	2089	1827	1	1	yes	1701	2217	1.012	0.018	0.0570022	0.753995
ANGPTL3	protein_coding	216	169	174	314	253	231	200	189	183	294	270	204	1	1	yes	191	256	1.012	0.018	0.0686407	0.808164
UXS1	protein_coding	142	145	151	227	218	192	132	162	159	213	232	169	1	1	yes	151	205	1.013	0.018	0.0728431	0.820758
GBP3	protein_coding	1092	1731	1047	2323	1527	1970	1013	1939	1103	2178	1628	1738	1	1	yes	1352	1848	1.013	0.018	0.0779573	0.835828
LOC440600	lncRNA	1	0	2	2	15	3	1	0	2	2	16	3	0	1	yes	1	7	1.012	0.018	0.0919195	NA
CELSR2	protein_coding	89	71	75	135	116	101	83	80	79	127	124	89	1	1	yes	81	113	1.012	0.018	0.0958213	0.897594
PTK7	protein_coding	7513	6757	2957	11209	7039	7765	6968	7569	3116	10509	7503	6849	1	1	yes	5884	8287	1.012	0.018	0.0967022	0.897871
SNORD113-7	snoRNA	3	1	0	3	13	5	3	1	0	3	14	4	0	1	yes	1	7	1.012	0.018	0.106891	NA
EVA1C	protein_coding	130	179	102	305	160	189	121	201	107	286	171	167	1	1	yes	143	208	1.013	0.018	0.107337	0.926483
HOTAIRM1	lncRNA	53	53	54	93	58	105	49	59	57	87	62	93	1	1	yes	55	81	1.013	0.018	0.108105	0.926483
ZSWIM8-AS1	lncRNA	3	0	2	4	14	5	3	0	2	4	15	4	0	1	yes	2	8	1.013	0.018	0.110451	NA
KLHL35	protein_coding	52	39	61	71	82	85	48	44	64	67	87	75	1	1	yes	52	76	1.012	0.018	0.116434	0.943367
IL33	protein_coding	8	2	0	28	2	12	7	2	0	26	2	11	0	1	yes	3	13	1.013	0.018	0.121367	NA
RNU4ATAC	snRNA	36	45	59	81	80	67	33	50	62	76	85	59	1	1	yes	48	73	1.013	0.018	0.123884	0.959142
RNVU1-6	snRNA	66	84	62	71	130	140	61	94	65	67	139	123	1	1	yes	73	110	1.012	0.018	0.125397	0.959602
ARHGEF26	protein_coding	41	48	32	65	47	91	38	54	34	61	50	80	1	1	yes	42	64	1.013	0.018	0.126571	0.959841
LINC01551	lncRNA	2	2	4	15	0	22	2	2	4	14	0	19	0	1	yes	3	11	1.012	0.018	0.128857	NA
ZNF711	protein_coding	170	97	95	303	74	234	158	109	100	284	79	206	1	1	yes	122	190	1.013	0.018	0.132063	0.97279
FAM171A1	protein_coding	200	112	123	288	85	355	185	125	130	270	91	313	1	1	yes	147	225	1.012	0.018	0.134347	0.977748
ESM1	protein_coding	0	22	10	39	61	5	0	25	11	37	65	4	1	1	yes	12	35	1.013	0.018	0.144743	0.994693
LOC101928417	lncRNA	39	24	35	72	53	38	36	27	37	68	56	34	1	1	yes	33	53	1.012	0.018	0.145568	0.994693
MIR125B1	miRNA	45	46	50	134	30	90	42	52	53	126	32	79	1	1	yes	49	79	1.013	0.018	0.151912	0.999916
LAMC3	protein_coding	10	1	4	11	26	5	9	1	4	10	28	4	1	1	yes	5	14	1.013	0.018	0.152396	NA
ZNF556	protein_coding	22	18	29	45	41	33	20	20	31	42	44	29	1	1	yes	24	38	1.012	0.018	0.153076	0.999916
LPPR3	protein_coding	40	15	23	49	35	49	37	17	24	46	37	43	1	1	yes	26	42	1.012	0.018	0.15404	0.999916
SNORD121A	snoRNA	2	4	3	8	10	9	2	4	3	8	11	8	1	1	yes	3	9	1.013	0.018	0.155079	NA
TENM4	protein_coding	80	79	68	183	165	41	74	88	72	172	176	36	1	1	yes	78	128	1.012	0.018	0.157506	0.999916
NUTM2A-AS1	lncRNA	17	11	18	38	19	29	16	12	19	36	20	26	1	1	yes	16	27	1.013	0.018	0.164758	0.999916
ATP6AP1L	transcribed_unitary_pseudogene	16	23	19	21	47	39	15	26	20	20	50	34	1	1	yes	20	35	1.013	0.018	0.164845	0.999916
MPP2	protein_coding	6	2	4	7	17	8	6	2	4	7	18	7	1	1	yes	4	11	1.012	0.018	0.16607	NA
LOC100506136	protein_coding	9	18	14	28	22	30	8	20	15	26	23	26	1	1	yes	14	25	1.013	0.018	0.166974	0.999916
ZCCHC18	protein_coding	9	13	9	17	20	26	8	15	9	16	21	23	1	1	yes	11	20	1.013	0.018	0.167489	0.999916
DNAH12	protein_coding	11	11	13	19	34	16	10	12	14	18	36	14	1	1	yes	12	23	1.013	0.018	0.17239	0.999916
LOC102724596	lncRNA	6	5	6	18	9	13	6	6	6	17	10	11	1	1	yes	6	13	1.013	0.018	0.172881	NA
SMAD1-AS2	lncRNA	12	5	4	22	13	12	11	6	4	21	14	11	1	1	yes	7	15	1.012	0.018	0.17653	NA
LINC00235	lncRNA	16	5	6	15	21	20	15	6	6	14	22	18	1	1	yes	9	18	1.012	0.018	0.176744	0.999916
TMEM5-AS1	lncRNA	6	7	12	20	19	14	6	8	13	19	20	12	1	1	yes	9	17	1.012	0.018	0.179112	0.999916
IARS	protein_coding	5836	5476	5269	8863	6116	7417	5413	6134	5552	8309	6519	6542	1	1	yes	5700	7123	1.012	0.017	0.0390615	0.654468
ATP6V0A2	protein_coding	713	528	631	896	717	886	661	591	665	840	764	782	1	1	yes	639	795	1.012	0.017	0.0402415	0.661581
RNF41	protein_coding	2992	2662	2337	3410	2971	4462	2775	2982	2462	3197	3167	3936	1	1	yes	2740	3433	1.012	0.017	0.0409067	0.665462
CDH11	protein_coding	8612	5833	6235	10940	7514	9375	7987	6534	6569	10256	8010	8269	1	1	yes	7030	8845	1.012	0.017	0.0439247	0.688403
CRIPT	protein_coding	725	650	564	882	715	1063	672	728	594	827	762	938	1	1	yes	665	842	1.012	0.017	0.0461341	0.700283
SERPINA3	protein_coding	0	0	0	3	7	2	0	0	0	3	7	2	0	1	yes	0	4	1.012	0.017	0.0492619	NA
RAB8B	protein_coding	3532	3808	3262	6671	4125	4295	3276	4266	3437	6254	4397	3788	1	1	yes	3660	4813	1.012	0.017	0.0637796	0.790054
ATF1	protein_coding	533	483	349	720	594	600	494	541	368	675	633	529	1	1	yes	468	612	1.012	0.017	0.0640013	0.790512
MYADML2	protein_coding	1	0	0	6	6	2	1	0	0	6	6	2	0	1	yes	0	5	1.012	0.017	0.0651221	NA
ANKS6	protein_coding	546	383	354	759	489	563	506	429	373	712	521	497	1	1	yes	436	577	1.012	0.017	0.0659814	0.796072
PDZRN3	protein_coding	651	457	614	802	561	1121	604	512	647	752	598	989	1	1	yes	588	780	1.012	0.017	0.0666659	0.800259
PPOX	protein_coding	158	149	159	220	190	254	147	167	168	206	203	224	1	1	yes	161	211	1.012	0.017	0.0671111	0.802437
RTKN	protein_coding	181	130	167	270	202	212	168	146	176	253	215	187	1	1	yes	163	218	1.012	0.017	0.074601	0.828382
MRM1	protein_coding	178	156	134	207	242	220	165	175	141	194	258	194	1	1	yes	160	215	1.012	0.017	0.0794591	0.841609
IQCJ-SCHIP1-AS1	lncRNA	178	123	124	181	179	253	165	138	131	170	191	223	1	1	yes	145	195	1.012	0.017	0.0802763	0.841609
ZNF829	protein_coding	276	203	189	274	252	449	256	227	199	257	269	396	1	1	yes	227	307	1.012	0.017	0.0815104	0.845886
GPT2	protein_coding	569	596	288	817	635	699	528	668	303	766	677	617	1	1	yes	500	687	1.012	0.017	0.0933522	0.891187
GUCY1B2	transcribed_unitary_pseudogene	2	0	18	0	0	0	2	0	19	0	0	0	0	0	no	7	0	0.986	-0.02	0.0241744	NA
RAPGEF4-AS1	lncRNA	0	2	2	16	12	0	0	2	2	15	13	0	0	1	yes	1	9	1.012	0.017	0.0989616	NA
INTS4P2	transcribed_unprocessed_pseudogene	2	1	0	9	3	6	2	1	0	8	3	5	0	1	yes	1	5	1.012	0.017	0.108296	NA
SESN2	protein_coding	422	510	260	858	417	561	391	571	274	804	445	495	1	1	yes	412	581	1.012	0.017	0.10863	0.926483
CDCA7	protein_coding	175	96	95	164	222	158	162	108	100	154	237	139	1	1	yes	123	177	1.012	0.017	0.109237	0.926483
CHN1	protein_coding	1007	447	465	1384	542	989	934	501	490	1298	578	872	1	1	yes	642	916	1.012	0.017	0.114447	0.938101
FABP5	protein_coding	1	1	1	3	9	4	1	1	1	3	10	4	0	1	yes	1	6	1.012	0.017	0.118864	NA
KIT	protein_coding	300	81	237	342	237	387	278	91	250	321	253	341	1	1	yes	206	305	1.012	0.017	0.124178	0.959142
CBLN3	protein_coding	74	48	58	68	120	91	69	54	61	64	128	80	1	1	yes	61	91	1.012	0.017	0.131527	0.971901
SLC35E2	protein_coding	176	217	268	179	512	358	163	243	282	168	546	316	1	1	yes	229	343	1.012	0.017	0.131613	0.971901
LOC102724163	lncRNA	0	2	3	6	10	6	0	2	3	6	11	5	0	1	yes	2	7	1.012	0.017	0.131912	NA
C3orf70	protein_coding	212	88	77	164	237	174	197	99	81	154	253	153	1	1	yes	126	187	1.012	0.017	0.134185	0.977748
CERS4	protein_coding	109	36	86	93	107	170	101	40	91	87	114	150	1	1	yes	77	117	1.012	0.017	0.137969	0.980692
ADAMTS7P1	transcribed_unprocessed_pseudogene	5	0	5	20	17	1	5	0	5	19	18	1	1	1	yes	3	13	1.012	0.017	0.142711	NA
SNORD101	snoRNA	35	55	26	67	62	66	32	62	27	63	66	58	1	1	yes	40	62	1.012	0.017	0.144229	0.993324
BEND7	protein_coding	9	0	5	31	3	13	8	0	5	29	3	11	1	1	yes	4	14	1.012	0.017	0.15552	NA
CFAP58	protein_coding	34	14	17	44	35	33	32	16	18	41	37	29	1	1	yes	22	36	1.012	0.017	0.167215	0.999916
NAV2-AS2	lncRNA	3	2	2	6	10	6	3	2	2	6	11	5	0	1	yes	2	7	1.012	0.017	0.167502	NA
FZD3	protein_coding	41	53	30	37	54	133	38	59	32	35	58	117	1	1	yes	43	70	1.012	0.017	0.171064	0.999916
NMNAT3	protein_coding	8	1	2	7	8	17	7	1	2	7	9	15	0	1	yes	3	10	1.012	0.017	0.173074	NA
FAM217A	protein_coding	4	8	2	8	10	20	4	9	2	8	11	18	1	1	yes	5	12	1.012	0.017	0.17522	NA
REP15	protein_coding	57	11	24	33	66	64	53	12	25	31	70	56	1	1	yes	30	52	1.012	0.017	0.176361	0.999916
MIR548AR	miRNA	17	10	10	20	18	33	16	11	11	19	19	29	1	1	yes	13	22	1.012	0.017	0.176899	0.999916
PWAR1	lncRNA	14	16	11	37	19	22	13	18	12	35	20	19	1	1	yes	14	25	1.012	0.017	0.17947	0.999916
RNF133	protein_coding	16	10	4	13	33	17	15	11	4	12	35	15	1	1	yes	10	21	1.012	0.017	0.182935	0.999916
RIMS3	protein_coding	10	4	6	9	14	22	9	4	6	8	15	19	1	1	yes	6	14	1.012	0.017	0.183961	NA
NTN3	protein_coding	20	3	24	45	21	30	19	3	25	42	22	26	1	1	yes	16	30	1.012	0.017	0.184973	0.999916
ADTRP	protein_coding	11	9	5	13	18	21	10	10	5	12	19	19	1	1	yes	8	17	1.012	0.017	0.185418	0.999916
C12orf79	lncRNA	7	2	5	14	10	10	6	2	5	13	11	9	1	1	yes	4	11	1.012	0.017	0.18828	NA
LOC401052	protein_coding	21	11	17	53	8	40	19	12	18	50	9	35	1	1	yes	16	31	1.012	0.017	0.188553	0.999916
TMEM56-RWDD3	protein_coding	12	3	17	28	12	29	11	3	18	26	13	26	1	1	yes	11	22	1.012	0.017	0.188582	0.999916
TBX1	protein_coding	18	13	17	18	50	21	17	15	18	17	53	19	1	1	yes	17	30	1.012	0.017	0.191667	0.999916
ACTR3C	protein_coding	4	11	6	10	23	15	4	12	6	9	25	13	1	1	yes	7	16	1.012	0.017	0.193451	NA
LOC100129216	protein_coding	6	5	14	18	21	14	6	6	15	17	22	12	1	1	yes	9	17	1.012	0.017	0.194511	0.999916
FOXN3	protein_coding	2719	2075	2402	3439	2695	3277	2522	2324	2531	3224	2873	2891	1	1	yes	2459	2996	1.011	0.016	0.0326689	0.617845
GABPA	protein_coding	1141	1049	1151	1484	1235	1773	1058	1175	1213	1391	1316	1564	1	1	yes	1149	1424	1.011	0.016	0.0403431	0.661581
MAGEH1	protein_coding	1013	723	724	1095	995	1179	940	810	763	1027	1061	1040	1	1	yes	838	1043	1.011	0.016	0.0419394	0.67519
SMAD7	protein_coding	1328	1141	984	1333	1579	1773	1232	1278	1037	1250	1683	1564	1	1	yes	1182	1499	1.011	0.016	0.0545161	0.749089
RFK	protein_coding	1554	1547	1184	1903	1599	2433	1441	1733	1247	1784	1704	2146	1	1	yes	1474	1878	1.011	0.016	0.0546177	0.749089
SLC13A5	protein_coding	0	0	0	7	2	3	0	0	0	7	2	3	0	1	yes	0	4	1.011	0.016	0.0558272	NA
MXI1	protein_coding	367	298	357	537	375	497	340	334	376	503	400	438	1	1	yes	350	447	1.011	0.016	0.0569623	0.753995
NCOA2	protein_coding	788	783	917	1466	954	1081	731	877	966	1374	1017	954	1	1	yes	858	1115	1.011	0.016	0.0622547	0.781191
PIK3IP1	protein_coding	458	443	544	708	504	840	425	496	573	664	537	741	1	1	yes	498	647	1.011	0.016	0.062813	0.784
MET	protein_coding	3785	3621	5075	5631	4508	7558	3510	4056	5347	5279	4805	6667	1	1	yes	4304	5584	1.011	0.016	0.0655298	0.794585
EPS8	protein_coding	2162	2812	3026	3681	3078	4716	2005	3150	3188	3451	3281	4160	1	1	yes	2781	3631	1.011	0.016	0.0667063	0.800259
EXOSC9	protein_coding	237	227	248	387	315	302	220	254	261	363	336	266	1	1	yes	245	322	1.011	0.016	0.0686732	0.808164
KCNMB1	protein_coding	2	0	0	0	10	14	2	0	0	0	11	12	0	1	yes	1	8	1.011	0.016	0.0717524	NA
ZNF85	protein_coding	100	97	101	162	126	147	93	109	106	152	134	130	1	1	yes	103	139	1.011	0.016	0.0900304	0.881168
CSF2RB	protein_coding	1896	1354	1233	1496	2890	2018	1758	1517	1299	1403	3081	1780	1	1	yes	1525	2088	1.011	0.016	0.0966791	0.897871
RIMS1	protein_coding	262	170	188	232	237	450	243	190	198	218	253	397	1	1	yes	210	289	1.011	0.016	0.100554	0.912495
GNG4	protein_coding	378	230	346	461	269	717	351	258	365	432	287	632	1	1	yes	325	450	1.011	0.016	0.10844	0.926483
TCEANC	protein_coding	91	87	72	99	97	195	84	97	76	93	103	172	1	1	yes	86	123	1.011	0.016	0.125108	0.959598
RSC1A1	protein_coding	62	101	79	129	137	111	58	113	83	121	146	98	1	1	yes	85	122	1.011	0.016	0.126703	0.959841
USP44	protein_coding	307	102	174	389	178	330	285	114	183	365	190	291	1	1	yes	194	282	1.011	0.016	0.133206	0.9754
NFIX	protein_coding	677	330	196	895	477	474	628	370	207	839	508	418	1	1	yes	402	588	1.011	0.016	0.140089	0.984496
ZNF341	protein_coding	48	32	40	58	48	85	45	36	42	54	51	75	1	1	yes	41	60	1.011	0.016	0.144889	0.994693
TMEM54	protein_coding	95	65	29	98	98	105	88	73	31	92	104	93	1	1	yes	64	96	1.011	0.016	0.14996	0.998563
CA12	protein_coding	155	242	112	451	168	217	144	271	118	423	179	191	1	1	yes	178	264	1.011	0.016	0.152937	0.999916
GVINP1	transcribed_unprocessed_pseudogene	76	58	69	62	168	93	70	65	73	58	179	82	1	1	yes	69	106	1.011	0.016	0.15781	0.999916
KCNIP4-IT1	lncRNA	54	112	83	69	164	191	50	125	87	65	175	168	1	1	yes	87	136	1.011	0.016	0.157891	0.999916
FILIP1	protein_coding	2	0	8	16	15	4	2	0	8	15	16	4	0	1	yes	3	12	1.011	0.016	0.158773	NA
LOC100130264	lncRNA	3	6	5	35	15	0	3	7	5	33	16	0	1	1	yes	5	16	1.011	0.016	0.15899	NA
SSTR2	protein_coding	2	2	4	4	14	7	2	2	4	4	15	6	0	1	yes	3	8	1.011	0.016	0.169638	NA
ELFN2	protein_coding	4	2	10	45	2	6	4	2	11	42	2	5	1	1	yes	6	16	1.011	0.016	0.170915	NA
PRKG2	protein_coding	12	0	4	40	4	8	11	0	4	38	4	7	1	1	yes	5	16	1.011	0.016	0.171732	NA
LOC283788	pseudo	241	167	52	423	214	133	224	187	55	397	228	117	1	1	yes	155	247	1.011	0.016	0.177814	0.999916
LIN7A	protein_coding	22	38	14	47	36	49	20	43	15	44	38	43	1	1	yes	26	42	1.011	0.016	0.180908	0.999916
CCDC170	protein_coding	26	38	16	34	57	48	24	43	17	32	61	42	1	1	yes	28	45	1.011	0.016	0.182766	0.999916
CTXN1	protein_coding	35	19	21	60	22	48	32	21	22	56	23	42	1	1	yes	25	40	1.011	0.016	0.185966	0.999916
LOC101928489	lncRNA	27	12	37	37	35	61	25	13	39	35	37	54	1	1	yes	26	42	1.011	0.016	0.185989	0.999916
PADI2	protein_coding	78	28	29	41	48	154	72	31	31	38	51	136	1	1	yes	45	75	1.011	0.016	0.186355	0.999916
FAM83E	protein_coding	5	2	5	8	20	4	5	2	5	8	21	4	1	1	yes	4	11	1.011	0.016	0.187854	NA
PCDHB4	protein_coding	5	4	4	6	8	20	5	4	4	6	9	18	1	1	yes	4	11	1.011	0.016	0.18817	NA
LINGO3	protein_coding	19	8	12	27	57	3	18	9	13	25	61	3	1	1	yes	13	30	1.012	0.016	0.192122	0.999916
KCNH7	protein_coding	11	8	2	10	3	47	10	9	2	9	3	41	1	1	yes	7	18	1.011	0.016	0.193879	0.999916
ARHGDIG	protein_coding	4	2	3	8	6	11	4	2	3	8	6	10	1	1	yes	3	8	1.011	0.016	0.194662	NA
LOC145474	lncRNA	21	10	18	42	26	20	19	11	19	39	28	18	1	1	yes	16	28	1.011	0.016	0.196916	0.999916
CPEB2-AS1	lncRNA	21	6	11	24	20	27	19	7	12	23	21	24	1	1	yes	13	23	1.011	0.016	0.199826	0.999916
LRRC43	protein_coding	12	7	13	11	21	32	11	8	14	10	22	28	1	1	yes	11	20	1.011	0.016	0.200343	0.999916
C9orf43	protein_coding	5	5	6	5	16	17	5	6	6	5	17	15	1	1	yes	6	12	1.011	0.016	0.203015	NA
LOC101927178	lncRNA	8	2	9	11	12	20	7	2	9	10	13	18	1	1	yes	6	14	1.011	0.016	0.205339	NA
PCCA-AS1	lncRNA	17	11	6	32	19	15	16	12	6	30	20	13	1	1	yes	11	21	1.011	0.016	0.20571	0.999916
SLC30A2	protein_coding	25	11	2	42	20	18	23	12	2	39	21	16	1	1	yes	12	25	1.011	0.016	0.209632	0.999916
ASB7	protein_coding	759	656	681	1037	775	984	704	735	718	972	826	868	1	1	yes	719	889	1.011	0.015	0.0438808	0.688403
STX16	protein_coding	1210	991	1094	1526	1432	1387	1122	1110	1153	1431	1526	1223	1	1	yes	1128	1393	1.01	0.015	0.045748	0.697893
AMOTL1	protein_coding	1686	1051	1100	2052	1508	1649	1564	1177	1159	1924	1607	1455	1	1	yes	1300	1662	1.01	0.015	0.0625978	0.783456
SLC30A4	protein_coding	1071	1018	712	1205	1097	1606	993	1140	750	1130	1169	1417	1	1	yes	961	1239	1.01	0.015	0.0688737	0.808597
ARNTL2	protein_coding	894	1015	950	1716	1235	1093	829	1137	1001	1609	1316	964	1	1	yes	989	1296	1.01	0.015	0.0800636	0.841609
SPICE1	protein_coding	170	176	158	214	217	286	158	197	166	201	231	252	1	1	yes	174	228	1.01	0.015	0.0833493	0.85418
PCDHGA10	protein_coding	172	115	154	237	190	199	160	129	162	222	203	176	1	1	yes	150	200	1.011	0.015	0.084227	0.854838
ENPP5	protein_coding	0	0	2	0	12	10	0	0	2	0	13	9	0	1	yes	1	7	1.01	0.015	0.0921124	NA
LINC01359	lncRNA	0	0	1	5	4	3	0	0	1	5	4	3	0	1	yes	0	4	1.01	0.015	0.0924727	NA
KCNK12	protein_coding	0	0	2	2	10	5	0	0	2	2	11	4	0	1	yes	1	6	1.011	0.015	0.0986086	NA
ZNF420	protein_coding	203	192	191	360	169	348	188	215	201	338	180	307	1	1	yes	201	275	1.011	0.015	0.101659	0.915236
KCNK3	protein_coding	2	0	0	2	6	8	2	0	0	2	6	7	0	1	yes	1	5	1.01	0.015	0.107834	NA
RNF225	protein_coding	0	0	2	3	7	6	0	0	2	3	7	5	0	1	yes	1	5	1.011	0.015	0.107952	NA
ELOVL4	protein_coding	270	186	121	295	226	321	250	208	127	277	241	283	1	1	yes	195	267	1.01	0.015	0.108435	0.926483
MTMR8	protein_coding	0	0	2	11	1	6	0	0	2	10	1	5	0	1	yes	1	5	1.01	0.015	0.109291	NA
ZBTB12	protein_coding	67	76	62	98	87	127	62	85	65	92	93	112	1	1	yes	71	99	1.011	0.015	0.116847	0.943537
BZRAP1	protein_coding	162	102	79	152	134	225	150	114	83	143	143	198	1	1	yes	116	161	1.01	0.015	0.125224	0.959598
FSIP2	protein_coding	100	62	67	94	89	169	93	69	71	88	95	149	1	1	yes	78	111	1.011	0.015	0.129175	0.964144
MIR137HG	lncRNA	96	69	85	147	142	87	89	77	90	138	151	77	1	1	yes	85	122	1.011	0.015	0.129839	0.96601
RPS6KA2	protein_coding	533	354	178	528	356	744	494	397	188	495	379	656	1	1	yes	360	510	1.01	0.015	0.134259	0.977748
MINOS1P1	pseudo	115	71	64	150	132	93	107	80	67	141	141	82	1	1	yes	85	121	1.011	0.015	0.134737	0.977748
MIR4442	miRNA	54	38	55	80	54	96	50	43	58	75	58	85	1	1	yes	50	73	1.011	0.015	0.13864	0.982565
AKAP7	protein_coding	52	36	60	95	58	79	48	40	63	89	62	70	1	1	yes	50	74	1.011	0.015	0.141626	0.987906
KRT8P41	processed_pseudogene	2	0	2	14	2	4	2	0	2	13	2	4	0	1	yes	1	6	1.01	0.015	0.1441	NA
CST7	protein_coding	1	0	3	10	6	3	1	0	3	9	6	3	0	1	yes	1	6	1.011	0.015	0.146413	NA
C1orf101	protein_coding	43	42	40	48	79	70	40	47	42	45	84	62	1	1	yes	43	64	1.011	0.015	0.156261	0.999916
CSAG1	protein_coding	30	0	0	0	0	0	28	0	0	0	0	0	0	0	no	9	0	0.988	-0.018	0.0257091	NA
LOC400867	lncRNA	0	2	18	0	1	0	0	2	19	0	1	0	0	0	no	7	0	0.988	-0.018	0.0448733	NA
GPM6A	protein_coding	2	2	2	4	0	26	2	2	2	4	0	23	0	1	yes	2	9	1.01	0.015	0.157242	NA
FGFR2	protein_coding	14	0	6	60	0	18	13	0	6	56	0	16	1	1	yes	6	24	1.01	0.015	0.167727	0.999916
BCL11A	protein_coding	28	37	22	57	40	48	26	41	23	53	43	42	1	1	yes	30	46	1.011	0.015	0.168735	0.999916
KCND3-AS1	lncRNA	7	5	0	4	34	3	6	6	0	4	36	3	1	1	yes	4	14	1.011	0.015	0.169358	NA
GNAL	protein_coding	21	36	22	40	44	50	19	40	23	38	47	44	1	1	yes	27	43	1.011	0.015	0.180973	0.999916
FGF14	protein_coding	29	38	33	84	25	67	27	43	35	79	27	59	1	1	yes	35	55	1.011	0.015	0.182384	0.999916
LSMEM1	protein_coding	26	30	19	52	27	49	24	34	20	49	29	43	1	1	yes	26	40	1.01	0.015	0.184211	0.999916
MIR4784	miRNA	2	0	6	9	6	12	2	0	6	8	6	11	0	1	yes	3	8	1.01	0.015	0.187106	NA
N4BP3	protein_coding	51	24	23	55	62	40	47	27	24	52	66	35	1	1	yes	33	51	1.01	0.015	0.187657	0.999916
HOXB6	protein_coding	14	0	2	24	16	6	13	0	2	23	17	5	0	1	yes	5	15	1.011	0.015	0.188137	NA
ZNF436-AS1	lncRNA	48	12	43	66	38	72	45	13	45	62	41	64	1	1	yes	34	56	1.011	0.015	0.18967	0.999916
IFIT1B	protein_coding	2	5	2	4	4	22	2	6	2	4	4	19	0	1	yes	3	9	1.01	0.015	0.190512	NA
C11orf45	protein_coding	42	19	15	35	43	49	39	21	16	33	46	43	1	1	yes	25	41	1.011	0.015	0.190913	0.999916
TBX19	protein_coding	13	23	37	45	39	45	12	26	39	42	42	40	1	1	yes	26	41	1.011	0.015	0.191916	0.999916
C1orf116	protein_coding	2	3	6	9	4	19	2	3	6	8	4	17	1	1	yes	4	10	1.011	0.015	0.195996	NA
ADM2	protein_coding	139	79	18	168	127	102	129	88	19	158	135	90	1	1	yes	79	128	1.01	0.015	0.197707	0.999916
MYO5B	protein_coding	28	18	20	64	34	19	26	20	21	60	36	17	1	1	yes	22	38	1.011	0.015	0.199677	0.999916
LOC101929064	lncRNA	2	3	3	8	4	12	2	3	3	8	4	11	1	1	yes	3	8	1.01	0.015	0.200179	NA
OSBP2	protein_coding	42	9	21	41	52	31	39	10	22	38	55	27	1	1	yes	24	40	1.011	0.015	0.201847	0.999916
DGAT2	protein_coding	5	4	2	8	13	7	5	4	2	8	14	6	1	1	yes	4	9	1.011	0.015	0.203953	NA
TYW1B	protein_coding	33	31	26	119	27	24	31	35	27	112	29	21	1	1	yes	31	54	1.011	0.015	0.20545	0.999916
MIR4419A	miRNA	6	3	4	10	22	2	6	3	4	9	23	2	1	1	yes	4	11	1.01	0.015	0.205843	NA
RHOJ	protein_coding	767	343	131	1058	629	622	711	384	138	992	670	549	1	1	yes	411	737	1.011	0.015	0.209923	0.999916
KCND3	protein_coding	128	81	35	41	353	163	119	91	37	38	376	144	1	1	yes	82	186	1.011	0.015	0.209978	0.999916
LOC101928979	lncRNA	23	24	18	15	51	50	21	27	19	14	54	44	1	1	yes	22	37	1.01	0.015	0.213147	0.999916
PTPRO	protein_coding	3	11	4	13	14	15	3	12	4	12	15	13	1	1	yes	6	13	1.011	0.015	0.216179	NA
MGAM	protein_coding	19	27	7	34	6	82	18	30	7	32	6	72	1	1	yes	18	37	1.011	0.015	0.216479	0.999916
SAMD12-AS1	lncRNA	2	3	6	14	6	9	2	3	6	13	6	8	1	1	yes	4	9	1.01	0.015	0.217588	NA
BMP6	protein_coding	43	34	11	34	20	121	40	38	12	32	21	107	1	1	yes	30	53	1.01	0.015	0.219378	0.999916
SOWAHB	protein_coding	18	7	2	8	24	27	17	8	2	8	26	24	1	1	yes	9	19	1.01	0.015	0.22026	0.999916
SNORD114-17	snoRNA	25	15	2	35	18	32	23	17	2	33	19	28	1	1	yes	14	27	1.01	0.015	0.225852	0.999916
EPHB2	protein_coding	155	239	64	622	154	202	144	268	67	583	164	178	1	1	yes	160	308	1.01	0.015	0.227692	0.999916
ADAM12	protein_coding	1021	3137	633	2391	3672	3886	947	3514	667	2242	3914	3428	1	1	yes	1709	3195	1.01	0.015	0.22887	0.999916
PTGER3	protein_coding	21	9	6	28	10	33	19	10	6	26	11	29	1	1	yes	12	22	1.01	0.015	0.229011	0.999916
C17orf82	lncRNA	4	33	24	63	30	32	4	37	25	59	32	28	1	1	yes	22	40	1.01	0.015	0.229147	0.999916
TULP2	protein_coding	6	11	13	10	21	30	6	12	14	9	22	26	1	1	yes	11	19	1.01	0.015	0.229722	0.999916
KIAA1462	protein_coding	2679	480	396	2452	1475	3339	2485	538	417	2299	1572	2945	1	1	yes	1147	2272	1.01	0.015	0.230293	0.999916
ATP10A	protein_coding	289	244	42	617	379	213	268	273	44	578	404	188	1	1	yes	195	390	1.01	0.015	0.230915	0.999916
HSPA13	protein_coding	6010	6344	5184	7826	6676	9116	5574	7106	5462	7337	7116	8041	1	1	yes	6047	7498	1.01	0.014	0.0494905	0.724817
SNX13	protein_coding	1268	960	1164	1724	1247	1535	1176	1075	1226	1616	1329	1354	1	1	yes	1159	1433	1.01	0.014	0.0501373	0.727818
PTP4A1	protein_coding	2722	2185	2222	3974	2605	3034	2525	2448	2341	3726	2777	2676	1	1	yes	2438	3060	1.01	0.014	0.0567126	0.753995
SOCS6	protein_coding	2048	2085	1770	2837	2054	3131	1899	2336	1865	2660	2189	2762	1	1	yes	2033	2537	1.01	0.014	0.0576808	0.759583
AP1AR	protein_coding	584	566	588	802	618	959	542	634	620	752	659	846	1	1	yes	599	752	1.01	0.014	0.0591469	0.765297
PEAK1	protein_coding	3860	2751	2734	4280	4467	3730	3580	3082	2881	4013	4762	3290	1	1	yes	3181	4022	1.01	0.014	0.0625527	0.783456
SCAI	protein_coding	704	468	503	709	621	959	653	524	530	665	662	846	1	1	yes	569	724	1.01	0.014	0.0676102	0.803949
CPNE1	protein_coding	774	612	916	1210	904	1045	718	686	965	1134	964	922	1	1	yes	790	1007	1.01	0.014	0.0711247	0.815069
FRMD4A	protein_coding	723	537	699	1071	906	727	671	602	736	1004	966	641	1	1	yes	670	870	1.01	0.014	0.0778353	0.835828
TRUB1	protein_coding	1282	1420	996	1936	1214	2100	1189	1591	1049	1815	1294	1852	1	1	yes	1276	1654	1.009	0.014	0.0848544	0.857683
IGIP	protein_coding	638	364	340	645	582	625	592	408	358	605	620	551	1	1	yes	453	592	1.01	0.014	0.0858381	0.86423
PHC2	protein_coding	2162	1659	1651	3304	2383	1895	2005	1858	1740	3098	2540	1672	1	1	yes	1868	2437	1.01	0.014	0.0874552	0.871496
ZNF184	protein_coding	299	280	333	485	285	543	277	314	351	455	304	479	1	1	yes	314	413	1.01	0.014	0.092281	0.887218
UBE2F-SCLY	protein_coding	0	0	1	3	3	6	0	0	1	3	3	5	0	1	yes	0	4	1.01	0.014	0.0986706	NA
MBLAC2	protein_coding	425	428	262	545	391	683	394	479	276	511	417	602	1	1	yes	383	510	1.01	0.014	0.0994167	0.908287
BBS9	protein_coding	273	155	137	293	227	285	253	174	144	275	242	251	1	1	yes	190	256	1.01	0.014	0.106246	0.92316
GRIA3	protein_coding	733	499	493	855	475	1201	680	559	519	802	506	1059	1	1	yes	586	789	1.01	0.014	0.106698	0.923973
IL17RB	protein_coding	173	134	108	213	210	170	160	150	114	200	224	150	1	1	yes	141	191	1.01	0.014	0.111498	0.931435
ATP13A3	protein_coding	3015	5778	4355	7396	6065	5912	2796	6472	4589	6934	6465	5215	1	1	yes	4619	6205	1.009	0.014	0.112224	0.933363
RNU5B-1	snRNA	104	88	109	171	109	159	96	99	115	160	116	140	1	1	yes	103	139	1.01	0.014	0.112957	0.935021
TSPAN13	protein_coding	243	347	245	492	274	478	225	389	258	461	292	422	1	1	yes	291	392	1.009	0.014	0.116489	0.943367
TBC1D19	protein_coding	165	144	133	263	122	282	153	161	140	247	130	249	1	1	yes	151	209	1.01	0.014	0.122348	0.955833
ZNF596	protein_coding	106	98	90	171	91	180	98	110	95	160	97	159	1	1	yes	101	139	1.01	0.014	0.125212	0.959598
LOC100133920	pseudo	0	0	2	5	4	6	0	0	2	5	4	5	0	1	yes	1	5	1.01	0.014	0.126651	NA
ADRA2A	protein_coding	935	385	502	616	808	1206	867	431	529	578	861	1064	1	1	yes	609	834	1.009	0.014	0.128021	0.960412
LOC100129203	lncRNA	1	1	0	6	2	6	1	1	0	6	2	5	0	1	yes	1	4	1.01	0.014	0.129564	NA
OSGIN2	protein_coding	820	1606	749	1442	1120	2450	761	1799	789	1352	1194	2161	1	1	yes	1116	1569	1.01	0.014	0.142454	0.988766
SLC45A4	protein_coding	127	112	66	144	178	130	118	125	70	135	190	115	1	1	yes	104	147	1.01	0.014	0.145534	0.994693
SPATC1L	protein_coding	49	55	42	87	55	85	45	62	44	82	59	75	1	1	yes	50	72	1.01	0.014	0.153061	0.999916
ZNF528-AS1	lncRNA	43	36	43	61	70	57	40	40	45	57	75	50	1	1	yes	42	61	1.01	0.014	0.15686	0.999916
C5orf56	lncRNA	46	37	42	67	44	85	43	41	44	63	47	75	1	1	yes	43	62	1.01	0.014	0.163494	0.999916
KCNK1	protein_coding	105	92	43	153	127	92	97	103	45	143	135	81	1	1	yes	82	120	1.01	0.014	0.163633	0.999916
MCTP1	protein_coding	63	127	119	227	133	132	58	142	125	213	142	116	1	1	yes	108	157	1.01	0.014	0.16584	0.999916
FABP4	protein_coding	81	110	109	95	122	268	75	123	115	89	130	236	1	1	yes	104	152	1.01	0.014	0.167587	0.999916
ATP2C2	protein_coding	56	32	61	94	83	55	52	36	64	88	88	49	1	1	yes	51	75	1.01	0.014	0.170395	0.999916
CIITA	protein_coding	0	1	4	4	13	4	0	1	4	4	14	4	0	1	yes	2	7	1.01	0.014	0.171974	NA
CCDC39	protein_coding	45	91	92	147	78	145	42	102	97	138	83	128	1	1	yes	80	116	1.009	0.014	0.176241	0.999916
ROPN1B	protein_coding	2	1	1	4	10	2	2	1	1	4	11	2	0	1	yes	1	6	1.01	0.014	0.177708	NA
PCDHA5	protein_coding	0	4	2	10	2	13	0	4	2	9	2	11	0	1	yes	2	7	1.01	0.014	0.182151	NA
PORCN	protein_coding	42	21	30	46	50	50	39	24	32	43	53	44	1	1	yes	32	47	1.01	0.014	0.182908	0.999916
UBQLNL	protein_coding	5	2	2	16	15	0	5	2	2	15	16	0	0	1	yes	3	10	1.01	0.014	0.189035	NA
SNORD114-21	snoRNA	151	75	35	106	137	164	140	84	37	99	146	145	1	1	yes	87	130	1.009	0.014	0.192176	0.999916
CALB2	protein_coding	104	2	26	203	33	213	96	2	27	190	35	188	1	1	yes	42	138	1.01	0.014	0.193485	0.999916
MIR2355	miRNA	37	33	32	73	61	31	34	37	34	68	65	27	1	1	yes	35	53	1.01	0.014	0.195033	0.999916
FOXA1	protein_coding	4	6	0	5	10	16	4	7	0	5	11	14	1	1	yes	4	10	1.01	0.014	0.204142	NA
MIR6758	miRNA	1	4	2	10	3	10	1	4	2	9	3	9	0	1	yes	2	7	1.01	0.014	0.20632	NA
ZGLP1	protein_coding	26	19	21	55	21	37	24	21	22	52	22	33	1	1	yes	22	36	1.01	0.014	0.206832	0.999916
CAGE1	protein_coding	3	0	4	5	6	12	3	0	4	5	6	11	1	1	yes	2	7	1.01	0.014	0.207514	NA
RASL10B	protein_coding	78	25	24	70	39	102	72	28	25	66	42	90	1	1	yes	42	66	1.01	0.014	0.214105	0.999916
SNORD72	snoRNA	15	7	17	25	17	29	14	8	18	23	18	26	1	1	yes	13	22	1.01	0.014	0.225917	0.999916
CCR7	protein_coding	18	0	6	22	15	19	17	0	6	21	16	17	1	1	yes	8	18	1.01	0.014	0.226517	0.999916
SNORD116-26	snoRNA	5	13	3	30	4	19	5	15	3	28	4	17	1	1	yes	8	16	1.01	0.014	0.227286	NA
LOC102724009	lncRNA	5	10	8	27	23	3	5	11	8	25	25	3	1	1	yes	8	18	1.01	0.014	0.2292	0.999916
FRMD6-AS2	lncRNA	20	8	7	25	15	25	19	9	7	23	16	22	1	1	yes	12	20	1.01	0.014	0.231709	0.999916
SLC26A4	protein_coding	3	5	5	21	8	4	3	6	5	20	9	4	1	1	yes	5	11	1.01	0.014	0.231984	NA
LOC100270804	lncRNA	9	4	5	11	11	16	8	4	5	10	12	14	1	1	yes	6	12	1.01	0.014	0.232294	NA
C4orf22	protein_coding	3	7	4	18	14	3	3	8	4	17	15	3	1	1	yes	5	12	1.01	0.014	0.233368	NA
SNORD13	snoRNA	19	9	16	16	30	31	18	10	17	15	32	27	1	1	yes	15	25	1.01	0.014	0.235226	0.999916
OLFML1	protein_coding	4	10	6	13	7	26	4	11	6	12	7	23	1	1	yes	7	14	1.01	0.014	0.236062	NA
SNORD85	snoRNA	11	1	5	14	12	12	10	1	5	13	13	11	1	1	yes	5	12	1.01	0.014	0.236332	NA
GHET1	lncRNA	8	4	6	20	4	17	7	4	6	19	4	15	1	1	yes	6	13	1.01	0.014	0.239154	NA
SYNE1-AS1	lncRNA	4	8	15	20	15	20	4	9	16	19	16	18	1	1	yes	10	18	1.01	0.014	0.239797	0.999916
LMCD1-AS1	lncRNA	9	6	8	11	16	18	8	7	8	10	17	16	1	1	yes	8	14	1.01	0.014	0.240754	NA
INO80B	protein_coding	4	3	5	7	10	11	4	3	5	7	11	10	1	1	yes	4	9	1.01	0.014	0.242648	NA
METTL21C	protein_coding	10	11	16	12	37	20	9	12	17	11	39	18	1	1	yes	13	23	1.01	0.014	0.243048	0.999916
PREX2	protein_coding	4	15	51	19	16	135	4	17	54	18	17	119	1	1	yes	25	51	1.01	0.014	0.244397	0.999916
ACHE	protein_coding	15	5	9	29	12	15	14	6	9	27	13	13	1	1	yes	10	18	1.01	0.014	0.244444	0.999916
ALDH8A1	protein_coding	3	8	3	14	12	7	3	9	3	13	13	6	1	1	yes	5	11	1.009	0.014	0.244757	NA
KCNJ12	protein_coding	5	4	11	9	20	13	5	4	12	8	21	11	1	1	yes	7	13	1.01	0.014	0.248476	NA
CCDC3	protein_coding	7	1	13	16	13	17	6	1	14	15	14	15	1	1	yes	7	15	1.009	0.014	0.249557	NA
RAB3B	protein_coding	15295	11940	14563	19913	16670	17739	14185	13375	15344	18669	17770	15647	1	1	yes	14301	17362	1.009	0.013	0.0432083	0.686702
PELO	protein_coding	3650	3410	3044	4329	4209	4616	3385	3820	3207	4059	4487	4072	1	1	yes	3471	4206	1.009	0.013	0.0469558	0.706631
SOAT1	protein_coding	2086	1566	1452	2253	2106	2328	1935	1754	1530	2112	2245	2053	1	1	yes	1740	2137	1.009	0.013	0.0494936	0.724817
IMPACT	protein_coding	1698	1517	1541	2132	1676	2463	1575	1699	1624	1999	1787	2173	1	1	yes	1633	1986	1.009	0.013	0.0503112	0.727818
GATAD1	protein_coding	1195	882	866	1395	1070	1428	1108	988	912	1308	1141	1260	1	1	yes	1003	1236	1.009	0.013	0.0529677	0.743074
DDHD1	protein_coding	2059	1645	1605	2700	1998	2290	1910	1843	1691	2531	2130	2020	1	1	yes	1815	2227	1.009	0.013	0.0546514	0.749089
ZNHIT3	protein_coding	504	451	453	586	567	729	467	505	477	549	604	643	1	1	yes	483	599	1.009	0.013	0.0580167	0.761302
ICK	protein_coding	1031	829	712	1092	1079	1245	956	929	750	1024	1150	1098	1	1	yes	878	1091	1.009	0.013	0.0587749	0.763147
FMNL2	protein_coding	1265	1176	1224	1612	1733	1543	1173	1317	1290	1511	1847	1361	1	1	yes	1260	1573	1.009	0.013	0.0592582	0.766069
FRMD6	protein_coding	28697	19370	22322	37994	24966	30959	26615	21698	23519	35620	26613	27308	1	1	yes	23944	29847	1.009	0.013	0.0599038	0.767027
TRIM32	protein_coding	1322	952	1062	1313	1307	1815	1226	1066	1119	1231	1393	1601	1	1	yes	1137	1408	1.009	0.013	0.060342	0.77001
POLR3F	protein_coding	487	420	482	638	492	754	452	470	508	598	524	665	1	1	yes	477	596	1.009	0.013	0.0661245	0.797149
LINC00482	lncRNA	0	0	0	0	6	8	0	0	0	0	6	7	0	1	yes	0	4	1.009	0.013	0.0698153	NA
ZNF333	protein_coding	309	225	314	424	322	419	287	252	331	398	343	370	1	1	yes	290	370	1.009	0.013	0.0756913	0.831402
PPP1R17	protein_coding	0	0	0	7	0	7	0	0	0	7	0	6	0	1	yes	0	4	1.009	0.013	0.0775264	NA
RAB23	protein_coding	4975	4520	4186	7555	4097	7317	4614	5063	4410	7083	4367	6454	1	1	yes	4696	5968	1.009	0.013	0.0804433	0.841609
MIR100HG	lncRNA	3330	3272	3234	5586	2901	5379	3088	3665	3407	5237	3092	4745	1	1	yes	3387	4358	1.009	0.013	0.0818904	0.847558
UG0898H09	protein_coding	0	0	0	2	4	4	0	0	0	2	4	4	0	1	yes	0	3	1.009	0.013	0.0827189	NA
PERP	protein_coding	2018	2034	1510	3299	1894	2567	1872	2278	1591	3093	2019	2264	1	1	yes	1914	2459	1.009	0.013	0.0884816	0.87467
OFD1	protein_coding	196	203	246	288	279	336	182	227	259	270	297	296	1	1	yes	223	288	1.009	0.013	0.0910006	0.885405
CPQ	protein_coding	559	411	455	549	513	946	518	460	479	515	547	834	1	1	yes	486	632	1.009	0.013	0.093742	0.892619
LINC00445	lncRNA	1	0	0	0	4	12	1	0	0	0	4	11	0	1	yes	0	5	1.009	0.013	0.0955629	NA
ZNF366	protein_coding	0	0	1	6	0	10	0	0	1	6	0	9	0	1	yes	0	5	1.009	0.013	0.0955798	NA
ZKSCAN7	protein_coding	207	205	180	288	201	360	192	230	190	270	214	318	1	1	yes	204	267	1.009	0.013	0.0963772	0.897871
SMOC2	protein_coding	0	0	1	1	8	3	0	0	1	1	9	3	0	1	yes	0	4	1.009	0.013	0.102931	NA
MYH10	protein_coding	6697	2627	3395	5715	5511	6364	6211	2943	3577	5358	5875	5613	1	1	yes	4244	5615	1.009	0.013	0.109528	0.926483
MAPKAPK5-AS1	lncRNA	134	126	174	208	161	259	124	141	183	195	172	228	1	1	yes	149	198	1.009	0.013	0.115573	0.941199
PIM1	protein_coding	598	524	296	896	570	586	555	587	312	840	608	517	1	1	yes	485	655	1.009	0.013	0.120289	0.95128
CENPK	protein_coding	293	271	294	369	532	317	272	304	310	346	567	280	1	1	yes	295	398	1.009	0.013	0.121718	0.954935
SYT14	protein_coding	357	356	261	674	294	466	331	399	275	632	313	411	1	1	yes	335	452	1.009	0.013	0.125313	0.959602
ZNF767P	transcribed_unprocessed_pseudogene	149	144	206	320	214	198	138	161	217	300	228	175	1	1	yes	172	234	1.009	0.013	0.12608	0.959841
INSR	protein_coding	281	117	162	312	274	217	261	131	171	293	292	191	1	1	yes	188	259	1.009	0.013	0.13697	0.978366
GABARAPL3	processed_pseudogene	2260	1241	839	2764	1515	1955	2096	1390	884	2591	1615	1724	1	1	yes	1457	1977	1.009	0.013	0.138333	0.981437
TMEM186	protein_coding	151	135	85	223	120	211	140	151	90	209	128	186	1	1	yes	127	174	1.009	0.013	0.139784	0.983922
ADCY2	protein_coding	2	0	0	2	6	6	2	0	0	2	6	5	0	1	yes	1	4	1.009	0.013	0.140402	NA
AUTS2	protein_coding	290	139	196	433	198	284	269	156	207	406	211	251	1	1	yes	211	289	1.009	0.013	0.143219	0.990508
DDX11	protein_coding	142	130	103	229	198	123	132	146	109	215	211	108	1	1	yes	129	178	1.009	0.013	0.147286	0.995875
DUSP9	protein_coding	0	2	0	6	4	4	0	2	0	6	4	4	0	1	yes	1	5	1.009	0.013	0.153169	NA
HPDL	protein_coding	48	45	60	86	69	76	45	50	63	81	74	67	1	1	yes	53	74	1.009	0.013	0.157159	0.999916
GAPDHS	protein_coding	70	33	54	85	69	82	65	37	57	80	74	72	1	1	yes	53	75	1.009	0.013	0.162593	0.999916
HEPH	protein_coding	3	0	0	3	7	6	3	0	0	3	7	5	0	1	yes	1	5	1.009	0.013	0.163243	NA
LOC101929596	lncRNA	2	4	0	13	0	17	2	4	0	12	0	15	0	1	yes	2	9	1.009	0.013	0.179064	NA
GPM6B	protein_coding	40	33	34	57	39	72	37	37	36	53	42	64	1	1	yes	37	53	1.009	0.013	0.181135	0.999916
RNF212	protein_coding	42	31	61	71	60	76	39	35	64	67	64	67	1	1	yes	46	66	1.009	0.013	0.182423	0.999916
MPEG1	protein_coding	0	2	2	2	6	10	0	2	2	2	6	9	0	1	yes	1	6	1.009	0.013	0.184952	NA
ACER2	protein_coding	52	61	28	64	66	93	48	68	30	60	70	82	1	1	yes	49	71	1.009	0.013	0.186978	0.999916
FAM35DP	pseudo	0	2	2	7	8	2	0	2	2	7	9	2	0	1	yes	1	6	1.009	0.013	0.193379	NA
SNORD114-13	snoRNA	45	46	25	51	63	67	42	52	26	48	67	59	1	1	yes	40	58	1.009	0.013	0.194722	0.999916
FOLR3	protein_coding	43	26	25	60	33	57	40	29	26	56	35	50	1	1	yes	32	47	1.009	0.013	0.195543	0.999916
KANTR	protein_coding	46	58	64	85	122	55	43	65	67	80	130	49	1	1	yes	58	86	1.009	0.013	0.197828	0.999916
KLHL7-AS1	lncRNA	1	6	0	6	4	17	1	7	0	6	4	15	0	1	yes	3	8	1.009	0.013	0.208251	NA
MUC15	protein_coding	5	4	2	0	25	10	5	4	2	0	27	9	1	1	yes	4	12	1.009	0.013	0.209577	NA
GDPD5	protein_coding	66	27	27	50	43	103	61	30	28	47	46	91	1	1	yes	40	61	1.009	0.013	0.210877	0.999916
LINC01450	lncRNA	0	5	4	6	19	4	0	6	4	6	20	4	1	1	yes	3	10	1.009	0.013	0.213169	NA
C17orf96	protein_coding	54	20	22	51	43	58	50	22	23	48	46	51	1	1	yes	32	48	1.009	0.013	0.214245	0.999916
LOC101928231	lncRNA	4	2	0	4	8	8	4	2	0	4	9	7	0	1	yes	2	7	1.009	0.013	0.214788	NA
FAT2	protein_coding	23	23	38	59	46	32	21	26	40	55	49	28	1	1	yes	29	44	1.009	0.013	0.22067	0.999916
INSL6	protein_coding	6	0	2	8	6	10	6	0	2	8	6	9	0	1	yes	3	8	1.009	0.013	0.222822	NA
MIR382	miRNA	4	2	2	2	15	6	4	2	2	2	16	5	0	1	yes	3	8	1.009	0.013	0.223028	NA
ST18	protein_coding	2	0	4	10	6	4	2	0	4	9	6	4	0	1	yes	2	6	1.009	0.013	0.225052	NA
SLC29A3	protein_coding	31	26	31	20	67	60	29	29	33	19	71	53	1	1	yes	30	48	1.009	0.013	0.227169	0.999916
C1QTNF3-AMACR	protein_coding	5	3	0	4	11	9	5	3	0	4	12	8	1	1	yes	3	8	1.009	0.013	0.227199	NA
MERTK	protein_coding	2	1	5	10	5	8	2	1	5	9	5	7	0	1	yes	3	7	1.009	0.013	0.227671	NA
MAGI1-AS1	lncRNA	48	27	29	67	71	27	45	30	31	63	76	24	1	1	yes	35	54	1.009	0.013	0.2305	0.999916
ATP6V1E2	protein_coding	15	15	20	25	24	36	14	17	21	23	26	32	1	1	yes	17	27	1.009	0.013	0.234771	0.999916
ABCC5-AS1	lncRNA	1	1	6	3	12	9	1	1	6	3	13	8	0	1	yes	3	8	1.009	0.013	0.235279	NA
RAB37	protein_coding	5	1	1	6	10	4	5	1	1	6	11	4	0	1	yes	2	7	1.009	0.013	0.237612	NA
PRR15	protein_coding	29	35	25	18	78	56	27	39	26	17	83	49	1	1	yes	31	50	1.009	0.013	0.239407	0.999916
SNORD8	snoRNA	3	2	4	9	8	6	3	2	4	8	9	5	1	1	yes	3	7	1.009	0.013	0.239951	NA
UPK3B	protein_coding	9	2	2	5	15	11	8	2	2	5	16	10	0	1	yes	4	10	1.009	0.013	0.242063	NA
LOC100505795	lncRNA	15	9	33	33	40	27	14	10	35	31	43	24	1	1	yes	20	33	1.009	0.013	0.242119	0.999916
ADGRG2	protein_coding	27	13	18	48	32	18	25	15	19	45	34	16	1	1	yes	20	32	1.009	0.013	0.242497	0.999916
SCARNA3	scaRNA	15	18	13	36	16	29	14	20	14	34	17	26	1	1	yes	16	26	1.009	0.013	0.243743	0.999916
EIF1AX-AS1	lncRNA	6	20	27	26	37	35	6	22	28	24	39	31	1	1	yes	19	31	1.009	0.013	0.247576	0.999916
MIR380	miRNA	6	0	5	12	13	4	6	0	5	11	14	4	1	1	yes	4	10	1.009	0.013	0.248357	NA
LOC102723927	lncRNA	5	2	10	25	9	6	5	2	11	23	10	5	1	1	yes	6	13	1.009	0.013	0.248507	NA
GPR85	protein_coding	79	34	11	90	47	70	73	38	12	84	50	62	1	1	yes	41	65	1.009	0.013	0.248696	0.999916
LOC101928471	lncRNA	20	13	33	26	50	34	19	15	35	24	53	30	1	1	yes	23	36	1.009	0.013	0.248697	0.999916
SEMA3F	protein_coding	49	9	23	27	58	50	45	10	24	25	62	44	1	1	yes	26	44	1.009	0.013	0.249681	0.999916
MIR497HG	lncRNA	3	3	3	10	5	8	3	3	3	9	5	7	1	1	yes	3	7	1.009	0.013	0.250288	NA
SERTAD4	protein_coding	774	1018	379	623	1795	1333	718	1140	399	584	1913	1176	1	1	yes	752	1224	1.009	0.013	0.250692	0.999916
SNORD114-27	snoRNA	10	6	1	10	9	20	9	7	1	9	10	18	1	1	yes	6	12	1.009	0.013	0.252657	NA
SLC1A7	protein_coding	9	6	0	7	17	13	8	7	0	7	18	11	1	1	yes	5	12	1.009	0.013	0.252672	NA
SNORD114-31	snoRNA	18	4	3	17	17	16	17	4	3	16	18	14	1	1	yes	8	16	1.009	0.013	0.252929	NA
AZIN2	protein_coding	19	11	4	34	16	15	18	12	4	32	17	13	1	1	yes	11	21	1.009	0.013	0.254921	0.999916
BCL2L15	protein_coding	4	11	2	14	8	18	4	12	2	13	9	16	1	1	yes	6	13	1.009	0.013	0.255125	NA
FOXS1	protein_coding	18	6	4	7	38	12	17	7	4	7	41	11	1	1	yes	9	20	1.009	0.013	0.255354	0.999916
ACTL7A	protein_coding	4	8	8	8	16	18	4	9	8	8	17	16	1	1	yes	7	14	1.009	0.013	0.255579	NA
MAP7D2	protein_coding	14	5	14	10	25	27	13	6	15	9	27	24	1	1	yes	11	20	1.009	0.013	0.255901	0.999916
SNORD116-1	snoRNA	3	2	5	14	2	11	3	2	5	13	2	10	1	1	yes	3	8	1.009	0.013	0.256553	NA
LOC101927066	lncRNA	14	14	9	34	15	18	13	16	9	32	16	16	1	1	yes	13	21	1.009	0.013	0.256679	0.999916
LOC101927620	lncRNA	5	9	8	11	12	22	5	10	8	10	13	19	1	1	yes	8	14	1.009	0.013	0.257414	NA
RADIL	protein_coding	27	13	10	39	35	13	25	15	11	37	37	11	1	1	yes	17	28	1.009	0.013	0.258205	0.999916
SDCBP2	protein_coding	6	6	2	23	10	2	6	7	2	22	11	2	1	1	yes	5	12	1.009	0.013	0.258443	NA
MIR7111	miRNA	2	6	8	9	12	15	2	7	8	8	13	13	1	1	yes	6	11	1.009	0.013	0.259006	NA
GPRIN3	protein_coding	33	30	39	133	43	12	31	34	41	125	46	11	1	1	yes	35	61	1.009	0.013	0.259791	0.999916
ZNF705E	protein_coding	8	2	3	11	10	8	7	2	3	10	11	7	1	1	yes	4	9	1.009	0.013	0.261997	NA
MIR641	miRNA	5	4	7	2	21	14	5	4	7	2	22	12	1	1	yes	5	12	1.009	0.013	0.265127	NA
DHRS3	protein_coding	496	186	94	935	234	349	460	208	99	877	249	308	1	1	yes	256	478	1.009	0.013	0.265169	0.999916
SYN3	protein_coding	3	2	8	12	11	7	3	2	8	11	12	6	1	1	yes	4	10	1.009	0.013	0.265784	NA
SNORD114-29	snoRNA	23	16	6	19	47	15	21	18	6	18	50	13	1	1	yes	15	27	1.009	0.013	0.266506	0.999916
SORL1	protein_coding	29	0	5	30	19	25	27	0	5	28	20	22	1	1	yes	11	23	1.009	0.013	0.26756	0.999916
HOXA4	protein_coding	2	2	10	8	13	12	2	2	11	8	14	11	0	1	yes	5	11	1.009	0.013	0.267731	NA
FGD5	protein_coding	9	4	3	9	7	19	8	4	3	8	7	17	1	1	yes	5	11	1.009	0.013	0.268884	NA
HOXC12	protein_coding	1	8	2	0	0	0	1	9	2	0	0	0	0	0	no	4	0	0.989	-0.015	0.0540006	NA
C17orf47	protein_coding	7	2	2	0	0	0	6	2	2	0	0	0	0	0	no	3	0	0.989	-0.015	0.0584854	NA
SCUBE3	protein_coding	1549	3841	960	4450	5669	2048	1437	4303	1011	4172	6043	1806	1	1	yes	2250	4007	1.009	0.013	0.26956	0.999916
TGFB2-AS1	lncRNA	9	11	6	14	27	9	8	12	6	13	29	8	1	1	yes	9	17	1.009	0.013	0.269993	0.999916
PPP1R1C	protein_coding	8	21	6	24	18	25	7	24	6	23	19	22	1	1	yes	12	21	1.009	0.013	0.271565	0.999916
SNORD127	snoRNA	11	4	2	13	9	14	10	4	2	12	10	12	1	1	yes	5	11	1.009	0.013	0.272702	NA
LOC101928509	lncRNA	5	10	4	5	20	16	5	11	4	5	21	14	1	1	yes	7	13	1.009	0.013	0.27299	NA
KIF5B	protein_coding	7010	5605	5874	7697	7411	8397	6501	6279	6189	7216	7900	7407	1	1	yes	6323	7508	1.008	0.012	0.0402413	0.661581
FBXO34	protein_coding	1054	961	906	1320	1168	1321	978	1077	955	1238	1245	1165	1	1	yes	1003	1216	1.008	0.012	0.0502897	0.727818
LARS	protein_coding	2724	1927	1990	3006	2447	3170	2526	2159	2097	2818	2608	2796	1	1	yes	2261	2741	1.008	0.012	0.0523335	0.737276
TTC33	protein_coding	668	617	669	909	743	929	620	691	705	852	792	819	1	1	yes	672	821	1.009	0.012	0.0555264	0.75329
CHD6	protein_coding	1740	1429	1478	2112	2003	1925	1614	1601	1557	1980	2135	1698	1	1	yes	1591	1938	1.008	0.012	0.0564262	0.753995
TMEM261	protein_coding	1172	973	851	1396	1071	1507	1087	1090	897	1309	1142	1329	1	1	yes	1025	1260	1.008	0.012	0.0640814	0.790515
EIF3E	protein_coding	481	371	450	601	482	652	446	416	474	563	514	575	1	1	yes	445	551	1.008	0.012	0.0642714	0.791325
PLEKHA8	protein_coding	777	830	756	1167	939	1060	721	930	797	1094	1001	935	1	1	yes	816	1010	1.008	0.012	0.0680691	0.806191
CEP170	protein_coding	2075	2067	2262	3398	2508	2677	1924	2315	2383	3186	2673	2361	1	1	yes	2207	2740	1.008	0.012	0.071781	0.816285
DNAAF2	protein_coding	489	408	376	560	467	690	454	457	396	525	498	609	1	1	yes	436	544	1.008	0.012	0.071806	0.816285
FAM76B	protein_coding	406	380	428	627	452	565	377	426	451	588	482	498	1	1	yes	418	523	1.008	0.012	0.0752637	0.829747
SREK1IP1	protein_coding	684	460	645	888	645	869	634	515	680	833	688	767	1	1	yes	610	763	1.008	0.012	0.0766116	0.833453
C17orf75	protein_coding	354	317	372	435	427	545	328	355	392	408	455	481	1	1	yes	358	448	1.008	0.012	0.0769154	0.833859
ZNF830	protein_coding	410	390	405	578	414	658	380	437	427	542	441	580	1	1	yes	415	521	1.008	0.012	0.0779221	0.835828
MAGOHB	protein_coding	303	329	331	453	381	483	281	369	349	425	406	426	1	1	yes	333	419	1.008	0.012	0.0793888	0.841609
HFM1	protein_coding	0	0	0	0	7	6	0	0	0	0	7	5	0	1	yes	0	4	1.009	0.012	0.0796308	NA
RALA	protein_coding	1141	1074	928	1702	1313	1233	1058	1203	978	1596	1400	1088	1	1	yes	1080	1361	1.008	0.012	0.0804062	0.841609
LINC01343	lncRNA	0	0	0	4	0	10	0	0	0	4	0	9	0	1	yes	0	4	1.009	0.012	0.0823064	NA
ZNF181	protein_coding	307	274	296	427	297	486	285	307	312	400	317	429	1	1	yes	301	382	1.008	0.012	0.0869699	0.870169
LPPR5	protein_coding	0	0	0	5	7	0	0	0	0	5	7	0	0	1	yes	0	4	1.008	0.012	0.0902107	NA
PYGL	protein_coding	346	385	264	497	357	554	321	431	278	466	381	489	1	1	yes	343	445	1.009	0.012	0.0998509	0.909529
TXNDC16	protein_coding	160	110	141	185	162	227	148	123	149	173	173	200	1	1	yes	140	182	1.008	0.012	0.108094	0.926483
PGBD2	protein_coding	178	140	156	192	194	273	165	157	164	180	207	241	1	1	yes	162	209	1.008	0.012	0.108428	0.926483
RNF144A-AS1	lncRNA	1	0	0	6	7	0	1	0	0	6	7	0	0	1	yes	0	4	1.008	0.012	0.121406	NA
LOC101929680	lncRNA	169	146	178	311	158	245	157	164	188	292	168	216	1	1	yes	170	225	1.009	0.012	0.123713	0.959142
MYLK-AS1	lncRNA	95	64	89	123	108	123	88	72	94	115	115	108	1	1	yes	85	113	1.008	0.012	0.135715	0.978246
SLC43A1	protein_coding	160	107	110	246	148	147	148	120	116	231	158	130	1	1	yes	128	173	1.008	0.012	0.149467	0.998563
BAMBI	protein_coding	420	315	212	335	343	724	390	353	223	314	366	639	1	1	yes	322	440	1.009	0.012	0.151697	0.999916
PSAT1	protein_coding	543	496	215	839	490	527	504	556	227	787	522	465	1	1	yes	429	591	1.009	0.012	0.15864	0.999916
MIR379	miRNA	1	1	0	5	4	3	1	1	0	5	4	3	0	1	yes	1	4	1.009	0.012	0.163784	NA
DFNA5	protein_coding	533	492	785	477	1058	1118	494	551	827	447	1128	986	1	1	yes	624	854	1.008	0.012	0.164587	0.999916
SNORD114-20	snoRNA	538	295	151	558	363	528	499	330	159	523	387	466	1	1	yes	329	459	1.009	0.012	0.170751	0.999916
LINC00276	lncRNA	0	1	2	0	14	4	0	1	2	0	15	4	0	1	yes	1	6	1.008	0.012	0.174867	NA
KLRAP1	protein_coding	49	46	72	73	67	118	45	52	76	68	71	104	1	1	yes	58	81	1.009	0.012	0.180203	0.999916
CHAC1	protein_coding	227	430	204	599	270	467	211	482	215	562	288	412	1	1	yes	303	421	1.008	0.012	0.180345	0.999916
MIR181B1	miRNA	1	2	0	5	2	8	1	2	0	5	2	7	0	1	yes	1	5	1.009	0.012	0.188776	NA
GK	protein_coding	52	66	93	99	140	81	48	74	98	93	149	71	1	1	yes	73	104	1.008	0.012	0.205674	0.999916
PTCH2	protein_coding	42	46	38	66	76	49	39	52	40	62	81	43	1	1	yes	44	62	1.008	0.012	0.207665	0.999916
PCBP1-AS1	lncRNA	50	19	31	50	54	50	46	21	33	47	58	44	1	1	yes	33	50	1.009	0.012	0.216179	0.999916
LRRC32	protein_coding	237	61	89	278	121	189	220	68	94	261	129	167	1	1	yes	127	186	1.008	0.012	0.216687	0.999916
DOK5	protein_coding	8	0	1	26	9	0	7	0	1	24	10	0	0	1	yes	3	11	1.008	0.012	0.217122	NA
SLC24A4	protein_coding	2	0	2	6	5	4	2	0	2	6	5	4	0	1	yes	1	5	1.008	0.012	0.220282	NA
MAST1	protein_coding	1	1	2	7	1	8	1	1	2	7	1	7	0	1	yes	1	5	1.008	0.012	0.221029	NA
VWDE	protein_coding	2	2	2	16	0	7	2	2	2	15	0	6	0	1	yes	2	7	1.008	0.012	0.227734	NA
SMAD6	protein_coding	76	246	92	251	96	379	70	276	97	235	102	334	1	1	yes	148	224	1.009	0.012	0.235402	0.999916
CNKSR1	protein_coding	0	1	4	6	9	3	0	1	4	6	10	3	0	1	yes	2	6	1.008	0.012	0.237227	NA
NCALD	protein_coding	62	217	75	169	143	282	58	243	79	158	152	249	1	1	yes	127	186	1.008	0.012	0.238445	0.999916
FHOD3	protein_coding	61	18	62	90	74	55	57	20	65	84	79	49	1	1	yes	47	71	1.008	0.012	0.238587	0.999916
LINC00547	lncRNA	1	0	9	9	3	22	1	0	9	8	3	19	0	1	yes	3	10	1.008	0.012	0.240398	NA
TIGD4	protein_coding	2	4	2	0	8	20	2	4	2	0	9	18	0	1	yes	3	9	1.008	0.012	0.240631	NA
IQGAP2	protein_coding	21	30	32	42	61	31	19	34	34	39	65	27	1	1	yes	29	44	1.008	0.012	0.241266	0.999916
MIR335	miRNA	31	16	13	30	26	43	29	18	14	28	28	38	1	1	yes	20	31	1.009	0.012	0.243232	0.999916
C10orf90	protein_coding	0	4	6	2	15	14	0	4	6	2	16	12	1	1	yes	3	10	1.009	0.012	0.243817	NA
DNAJC28	protein_coding	32	17	18	42	19	51	30	19	19	39	20	45	1	1	yes	23	35	1.009	0.012	0.243898	0.999916
EPS8L1	protein_coding	53	26	24	51	83	29	49	29	25	48	88	26	1	1	yes	34	54	1.009	0.012	0.245095	0.999916
ANP32A-IT1	lncRNA	38	14	33	61	37	37	35	16	35	57	39	33	1	1	yes	29	43	1.008	0.012	0.246017	0.999916
GRIK1	protein_coding	47	28	84	137	83	40	44	31	89	128	88	35	1	1	yes	55	84	1.009	0.012	0.246147	0.999916
CAMK1G	protein_coding	26	26	38	63	54	27	24	29	40	59	58	24	1	1	yes	31	47	1.008	0.012	0.247451	0.999916
POSTN	protein_coding	6731	256	1620	13211	1067	10894	6243	287	1707	12386	1137	9609	1	1	yes	2746	7711	1.008	0.012	0.253633	0.999916
RASSF9	protein_coding	6	2	6	27	0	14	6	2	6	25	0	12	1	1	yes	5	12	1.008	0.012	0.256155	NA
LOC101929555	lncRNA	5	5	0	12	3	14	5	6	0	11	3	12	1	1	yes	4	9	1.008	0.012	0.256998	NA
SNORD98	snoRNA	13	11	14	20	27	18	12	12	15	19	29	16	1	1	yes	13	21	1.009	0.012	0.265764	0.999916
SEMA6D	protein_coding	98	370	786	282	1967	812	91	414	828	264	2097	716	1	1	yes	444	1026	1.009	0.012	0.266103	0.999916
LOC102724927	lncRNA	11	21	11	40	20	18	10	24	12	38	21	16	1	1	yes	15	25	1.009	0.012	0.266732	0.999916
LOC102723701	lncRNA	2	1	4	7	8	4	2	1	4	7	9	4	0	1	yes	2	7	1.008	0.012	0.268207	NA
LOC152225	lncRNA	9	13	10	24	12	23	8	15	11	23	13	20	1	1	yes	11	19	1.009	0.012	0.268295	0.999916
CD36	protein_coding	7	7	2	2	17	19	6	8	2	2	18	17	1	1	yes	5	12	1.009	0.012	0.270942	NA
FOXL1	protein_coding	110	140	13	413	183	57	102	157	14	387	195	50	1	1	yes	91	211	1.008	0.012	0.271811	0.999916
LOC101927359	lncRNA	38	46	34	87	14	109	35	52	36	82	15	96	1	1	yes	41	64	1.008	0.012	0.271873	0.999916
HOMER2	protein_coding	18	14	10	21	24	25	17	16	11	20	26	22	1	1	yes	15	23	1.008	0.012	0.273205	0.999916
MGC70870	pseudo	78	106	5	142	102	99	72	119	5	133	109	87	1	1	yes	65	110	1.009	0.012	0.274137	0.999916
PCDHB16	protein_coding	13	10	18	27	8	43	12	11	19	25	9	38	1	1	yes	14	24	1.009	0.012	0.274845	0.999916
CCT6P3	transcribed_unprocessed_pseudogene	9	10	11	20	14	20	8	11	12	19	15	18	1	1	yes	10	17	1.008	0.012	0.274848	0.999916
SAMD15	protein_coding	8	10	25	27	19	32	7	11	26	25	20	28	1	1	yes	15	24	1.008	0.012	0.27498	0.999916
SNORD114-18	snoRNA	30	18	7	36	31	25	28	20	7	34	33	22	1	1	yes	18	30	1.008	0.012	0.275195	0.999916
SNORD84	snoRNA	12	8	7	23	11	16	11	9	7	22	12	14	1	1	yes	9	16	1.009	0.012	0.27546	0.999916
LY6G5C	protein_coding	7	12	8	20	21	10	6	13	8	19	22	9	1	1	yes	9	17	1.009	0.012	0.276321	0.999916
GLIDR	lncRNA	3	1	7	14	7	6	3	1	7	13	7	5	1	1	yes	4	8	1.008	0.012	0.27704	NA
CCND2	protein_coding	958	127	207	470	709	1348	888	142	218	441	756	1189	1	1	yes	416	795	1.009	0.012	0.277085	0.999916
KCNMA1-AS1	lncRNA	21	21	9	21	42	23	19	24	9	20	45	20	1	1	yes	17	28	1.008	0.012	0.277802	0.999916
PCAT7	lncRNA	0	1	16	0	0	1	0	1	17	0	0	1	0	0	no	6	0	0.99	-0.014	0.0723138	NA
ITPKB-IT1	lncRNA	10	2	1	0	1	0	9	2	1	0	1	0	0	0	no	4	0	0.99	-0.014	0.0860619	NA
LINC00707	lncRNA	1	2	13	1	0	2	1	2	14	1	0	2	0	0	no	6	1	0.99	-0.014	0.135485	NA
HMCN2	protein_coding	1	2	22	5	1	1	1	2	23	5	1	1	0	0	no	9	2	0.99	-0.014	0.176379	NA
KIAA1549L	protein_coding	126	179	7	277	288	189	117	201	7	260	307	167	1	1	yes	108	245	1.008	0.012	0.27847	0.999916
SEPT5-GP1BB	lncRNA	9	5	7	24	10	8	8	6	7	23	11	7	1	1	yes	7	14	1.009	0.012	0.278632	NA
KIF5C	protein_coding	6	3	13	5	12	32	6	3	14	5	13	28	1	1	yes	8	15	1.009	0.012	0.280074	NA
DCTN1-AS1	lncRNA	3	9	7	23	10	8	3	10	7	22	11	7	1	1	yes	7	13	1.009	0.012	0.28028	NA
STK26	protein_coding	96	72	4	76	71	306	89	81	4	71	76	270	1	1	yes	58	139	1.008	0.012	0.280499	0.999916
AK4	protein_coding	35	11	20	54	15	43	32	12	21	51	16	38	1	1	yes	22	35	1.008	0.012	0.2819	0.999916
UCP2	protein_coding	16	14	43	25	57	41	15	16	45	23	61	36	1	1	yes	25	40	1.008	0.012	0.282206	0.999916
F2RL1	protein_coding	600	1423	1354	3620	1571	947	556	1594	1427	3394	1675	835	1	1	yes	1192	1968	1.008	0.012	0.284187	0.999916
TRPM3	protein_coding	4	5	8	18	13	5	4	6	8	17	14	4	1	1	yes	6	12	1.008	0.012	0.28553	NA
SUSD4	protein_coding	4	5	2	4	17	5	4	6	2	4	18	4	1	1	yes	4	9	1.008	0.012	0.286445	NA
DDTL	protein_coding	6	13	10	39	16	5	6	15	11	37	17	4	1	1	yes	11	19	1.008	0.012	0.286988	0.999916
LOC645434	lncRNA	4	2	7	16	2	14	4	2	7	15	2	12	1	1	yes	4	10	1.008	0.012	0.287492	NA
PCDHB2	protein_coding	13	22	10	57	8	23	12	25	11	53	9	20	1	1	yes	16	27	1.008	0.012	0.289579	0.999916
ADH4	protein_coding	0	11	16	25	16	21	0	12	17	23	17	19	1	1	yes	10	20	1.008	0.012	0.289676	0.999916
SLC27A2	protein_coding	5	13	14	10	33	18	5	15	15	9	35	16	1	1	yes	12	20	1.008	0.012	0.290249	0.999916
SNORA49	snoRNA	10	8	2	17	13	10	9	9	2	16	14	9	1	1	yes	7	13	1.008	0.012	0.29165	NA
PCDHB10	protein_coding	20	8	7	18	9	39	19	9	7	17	10	34	1	1	yes	12	20	1.008	0.012	0.292293	0.999916
LCNL1	protein_coding	17	6	8	36	8	15	16	7	8	34	9	13	1	1	yes	10	19	1.008	0.012	0.293502	0.999916
ARC	protein_coding	27	8	4	26	35	10	25	9	4	24	37	9	1	1	yes	13	23	1.008	0.012	0.293864	0.999916
HIST1H2AD	protein_coding	6	4	3	7	8	13	6	4	3	7	9	11	1	1	yes	4	9	1.008	0.012	0.294243	NA
ZBTB10	protein_coding	312	335	68	796	449	173	289	375	72	746	479	153	1	1	yes	245	459	1.008	0.012	0.295244	0.999916
SERPINE2	protein_coding	674	2582	518	2242	2713	2394	625	2892	546	2102	2892	2112	1	1	yes	1354	2369	1.008	0.012	0.298008	0.999916
ZMAT1	protein_coding	11	8	8	40	6	9	10	9	8	38	6	8	1	1	yes	9	17	1.008	0.012	0.298882	0.999916
CALCOCO1	protein_coding	2087	1725	1695	2348	2006	2803	1936	1932	1786	2201	2138	2472	1	1	yes	1885	2270	1.008	0.011	0.0519139	0.735927
NPM1	protein_coding	2425	2114	1940	2673	2489	3223	2249	2368	2044	2506	2653	2843	1	1	yes	2220	2667	1.007	0.011	0.0574772	0.758249
KDM1A	protein_coding	1372	1152	1273	1684	1607	1618	1272	1290	1341	1579	1713	1427	1	1	yes	1301	1573	1.008	0.011	0.0583212	0.763147
RAP2A	protein_coding	3231	2943	2511	4115	3080	4255	2997	3297	2646	3858	3283	3753	1	1	yes	2980	3631	1.008	0.011	0.0604297	0.770466
COG5	protein_coding	680	607	629	886	723	892	631	680	663	831	771	787	1	1	yes	658	796	1.007	0.011	0.0615252	0.775761
GARS	protein_coding	3851	2943	2685	4562	3585	4188	3572	3297	2829	4277	3821	3694	1	1	yes	3233	3931	1.008	0.011	0.0638603	0.790054
CST3	protein_coding	2635	2140	1878	2756	2505	3494	2444	2397	1979	2584	2670	3082	1	1	yes	2273	2779	1.008	0.011	0.0656716	0.794585
ZBTB44	protein_coding	1552	1026	1233	1811	1486	1664	1439	1149	1299	1698	1584	1468	1	1	yes	1296	1583	1.008	0.011	0.0659203	0.795982
PRDX6	protein_coding	13170	14481	11591	17847	15122	19036	12215	16221	12213	16732	16120	16791	1	1	yes	13550	16548	1.007	0.011	0.0699219	0.812155
DNAJB6	protein_coding	2725	2276	1829	3023	2749	3178	2527	2550	1927	2834	2930	2803	1	1	yes	2335	2856	1.007	0.011	0.0700476	0.812155
KTN1	protein_coding	2390	2310	1971	3355	2410	3049	2217	2588	2077	3145	2569	2689	1	1	yes	2294	2801	1.007	0.011	0.0711289	0.815069
ORMDL3	protein_coding	2481	2065	1896	2773	2209	3650	2301	2313	1998	2600	2355	3220	1	1	yes	2204	2725	1.008	0.011	0.0715117	0.815673
ZNF143	protein_coding	450	361	418	569	452	606	417	404	440	533	482	535	1	1	yes	420	517	1.008	0.011	0.0719824	0.816285
PCMTD1	protein_coding	2038	1971	1840	2421	2054	3466	1890	2208	1939	2270	2189	3057	1	1	yes	2012	2505	1.008	0.011	0.0777194	0.835828
LZTFL1	protein_coding	669	483	439	742	574	820	620	541	463	696	612	723	1	1	yes	541	677	1.008	0.011	0.0803521	0.841609
SHMT2	protein_coding	3493	2830	2217	4518	3371	3546	3240	3170	2336	4236	3593	3128	1	1	yes	2915	3652	1.008	0.011	0.0863078	0.866619
AKT3	protein_coding	1425	1044	963	1820	1464	1310	1322	1169	1015	1706	1561	1156	1	1	yes	1169	1474	1.008	0.011	0.0913315	0.886416
TMCC1	protein_coding	388	386	294	478	475	495	360	432	310	448	506	437	1	1	yes	367	464	1.008	0.011	0.0921332	0.887213
IFFO2	protein_coding	1470	846	903	1712	1209	1412	1363	948	951	1605	1289	1245	1	1	yes	1087	1380	1.008	0.011	0.0931226	0.890889
MPST	protein_coding	2074	1338	1212	1809	2097	2260	1924	1499	1277	1696	2235	1993	1	1	yes	1567	1975	1.008	0.011	0.093145	0.890889
LOC51145	lncRNA	0	0	0	0	3	10	0	0	0	0	3	9	0	1	yes	0	4	1.008	0.011	0.0939399	NA
LSM11	protein_coding	696	703	689	1202	676	1013	646	787	726	1127	721	894	1	1	yes	720	914	1.008	0.011	0.0943035	0.894647
IPO5P1	transcribed_processed_pseudogene	278	242	277	442	302	347	258	271	292	414	322	306	1	1	yes	274	347	1.008	0.011	0.0987158	0.906352
ZNF697	protein_coding	1014	787	1000	1715	1078	1052	940	882	1054	1608	1149	928	1	1	yes	959	1228	1.008	0.011	0.106173	0.92316
LINC00595	lncRNA	0	0	0	3	8	0	0	0	0	3	9	0	0	1	yes	0	4	1.007	0.011	0.108227	NA
FRAT2	protein_coding	190	164	157	217	207	275	176	184	165	203	221	243	1	1	yes	175	222	1.007	0.011	0.108314	0.926483
UBQLN3	protein_coding	0	0	0	6	0	6	0	0	0	6	0	5	0	1	yes	0	4	1.007	0.011	0.109243	NA
LINC01010	lncRNA	0	0	0	0	3	9	0	0	0	0	3	8	0	1	yes	0	4	1.007	0.011	0.109679	NA
BIVM	protein_coding	1089	1008	769	1119	1028	1846	1010	1129	810	1049	1096	1628	1	1	yes	983	1258	1.008	0.011	0.110184	0.928909
STAMBPL1	protein_coding	782	669	814	833	1250	994	725	749	858	781	1332	877	1	1	yes	777	997	1.008	0.011	0.114253	0.937602
KDM7A	protein_coding	315	258	289	509	339	337	292	289	304	477	361	297	1	1	yes	295	378	1.007	0.011	0.115883	0.941199
JMY	protein_coding	1430	792	669	1196	1288	1461	1326	887	705	1121	1373	1289	1	1	yes	973	1261	1.008	0.011	0.116875	0.943537
MFGE8	protein_coding	6123	3711	3115	7299	4388	6002	5679	4157	3282	6843	4677	5294	1	1	yes	4373	5605	1.007	0.011	0.118	0.947739
CDKN1A	protein_coding	12249	12491	8100	17454	9826	19033	11360	13992	8534	16363	10474	16788	1	1	yes	11295	14542	1.007	0.011	0.120144	0.950641
AK5	protein_coding	772	1186	1128	1613	1064	1770	716	1329	1188	1512	1134	1561	1	1	yes	1078	1402	1.008	0.011	0.122156	0.955759
LCA5	protein_coding	251	177	274	320	246	414	233	198	289	300	262	365	1	1	yes	240	309	1.007	0.011	0.124712	0.959598
FOXO4	protein_coding	276	152	165	253	247	316	256	170	174	237	263	279	1	1	yes	200	260	1.008	0.011	0.126644	0.959841
OR1F2P	unprocessed_pseudogene	0	1	0	4	0	10	0	1	0	4	0	9	0	1	yes	0	4	1.008	0.011	0.128126	NA
CCDC109B	protein_coding	156	125	105	158	174	206	145	140	111	148	185	182	1	1	yes	132	172	1.008	0.011	0.131244	0.971559
PPP4R4	protein_coding	0	1	0	0	4	9	0	1	0	0	4	8	0	1	yes	0	4	1.008	0.011	0.136722	NA
ALDH1B1	protein_coding	5665	3662	4604	4038	5505	10417	5254	4102	4851	3786	5868	9189	1	1	yes	4736	6281	1.008	0.011	0.139199	0.983149
DUS4L	protein_coding	98	119	114	175	123	179	91	133	120	164	131	158	1	1	yes	115	151	1.008	0.011	0.1427	0.988766
ECHS1	protein_coding	1666	1564	653	1711	1594	2284	1545	1752	688	1604	1699	2015	1	1	yes	1328	1773	1.008	0.011	0.158012	0.999916
ID4	protein_coding	934	1023	489	967	831	1849	866	1146	515	907	886	1631	1	1	yes	842	1141	1.008	0.011	0.163172	0.999916
TFB1M	protein_coding	154	150	196	258	273	176	143	168	207	242	291	155	1	1	yes	173	229	1.007	0.011	0.16388	0.999916
PWARSN	lncRNA	156	219	153	367	200	214	145	245	161	344	213	189	1	1	yes	184	249	1.008	0.011	0.164861	0.999916
USP27X	protein_coding	75	89	75	100	98	153	70	100	79	94	104	135	1	1	yes	83	111	1.008	0.011	0.168858	0.999916
PRPF40B	protein_coding	100	73	75	127	131	94	93	82	79	119	140	83	1	1	yes	85	114	1.007	0.011	0.174142	0.999916
NTRK2	protein_coding	0	0	2	0	8	8	0	0	2	0	9	7	0	1	yes	1	5	1.007	0.011	0.174437	NA
MAP1LC3B2	protein_coding	121	68	77	129	90	164	112	76	81	121	96	145	1	1	yes	90	121	1.007	0.011	0.17644	0.999916
SPDEF	protein_coding	0	0	2	7	3	3	0	0	2	7	3	3	0	1	yes	1	4	1.008	0.011	0.179304	NA
MMP17	protein_coding	297	351	145	465	375	319	275	393	153	436	400	281	1	1	yes	274	372	1.008	0.011	0.179569	0.999916
LINC00662	lncRNA	82	56	42	99	77	88	76	63	44	93	82	78	1	1	yes	61	84	1.008	0.011	0.180636	0.999916
SNORD97	snoRNA	51	44	47	83	61	66	47	49	50	78	65	58	1	1	yes	49	67	1.008	0.011	0.185214	0.999916
CNGB3	protein_coding	0	0	2	7	2	4	0	0	2	7	2	4	0	1	yes	1	4	1.008	0.011	0.18647	NA
RNF180	protein_coding	215	99	112	177	129	329	199	111	118	166	138	290	1	1	yes	143	198	1.008	0.011	0.191275	0.999916
CDH4	protein_coding	273	316	243	420	584	211	253	354	256	394	623	186	1	1	yes	288	401	1.008	0.011	0.1964	0.999916
TMEM240	protein_coding	42	44	43	62	52	80	39	49	45	58	55	71	1	1	yes	44	61	1.008	0.011	0.198882	0.999916
ARHGEF37	protein_coding	52	77	65	82	72	146	48	86	68	77	77	129	1	1	yes	67	94	1.008	0.011	0.201997	0.999916
FLJ37453	lncRNA	54	38	68	69	76	91	50	43	72	65	81	80	1	1	yes	55	75	1.007	0.011	0.203291	0.999916
TMEM116	protein_coding	42	48	45	63	70	67	39	54	47	59	75	59	1	1	yes	47	64	1.007	0.011	0.203851	0.999916
ATP5L2	protein_coding	48	49	61	92	52	94	45	55	64	86	55	83	1	1	yes	55	75	1.007	0.011	0.205324	0.999916
HPR	protein_coding	3	0	0	1	4	11	3	0	0	1	4	10	0	1	yes	1	5	1.007	0.011	0.205477	NA
KCNIP2-AS1	lncRNA	0	0	3	6	6	3	0	0	3	6	6	3	0	1	yes	1	5	1.008	0.011	0.206503	NA
LOC100507065	lncRNA	46	32	42	60	52	65	43	36	44	56	55	57	1	1	yes	41	56	1.007	0.011	0.210908	0.999916
MIR4746	miRNA	2	1	0	6	5	2	2	1	0	6	5	2	0	1	yes	1	4	1.008	0.011	0.217498	NA
PLEKHG7	protein_coding	108	49	62	168	69	92	100	55	65	158	74	81	1	1	yes	73	104	1.008	0.011	0.221655	0.999916
CASC10	protein_coding	127	114	51	93	113	252	118	128	54	87	120	222	1	1	yes	100	143	1.008	0.011	0.225584	0.999916
CDON	protein_coding	38	24	35	36	46	68	35	27	37	34	49	60	1	1	yes	33	48	1.008	0.011	0.231267	0.999916
LOC90768	lncRNA	39	29	57	47	62	83	36	32	60	44	66	73	1	1	yes	43	61	1.008	0.011	0.231494	0.999916
MIR26B	miRNA	2	1	1	4	12	0	2	1	1	4	13	0	0	1	yes	1	6	1.007	0.011	0.232923	NA
LINC00840	lncRNA	3	1	0	1	6	9	3	1	0	1	6	8	0	1	yes	1	5	1.008	0.011	0.23436	NA
TAS2R13	protein_coding	57	36	38	82	78	38	53	40	40	77	83	34	1	1	yes	44	65	1.008	0.011	0.235121	0.999916
HTR7	protein_coding	81	122	76	76	196	150	75	137	80	71	209	132	1	1	yes	97	137	1.007	0.011	0.237277	0.999916
DHRS12	protein_coding	47	18	36	56	42	56	44	20	38	53	45	49	1	1	yes	34	49	1.008	0.011	0.241007	0.999916
PCDHA13	protein_coding	1	2	2	12	0	8	1	2	2	11	0	7	0	1	yes	2	6	1.008	0.011	0.241803	NA
RORB-AS1	lncRNA	0	2	1	7	3	3	0	2	1	7	3	3	0	1	yes	1	4	1.007	0.011	0.243201	NA
EIF4E3	protein_coding	175	46	43	155	93	155	162	52	45	145	99	137	1	1	yes	86	127	1.008	0.011	0.244281	0.999916
CLCNKB	protein_coding	2	1	3	0	7	15	2	1	3	0	7	13	0	1	yes	2	7	1.008	0.011	0.245124	NA
AGAP4	protein_coding	27	17	22	37	26	41	25	19	23	35	28	36	1	1	yes	22	33	1.008	0.011	0.254617	0.999916
PP12613	lncRNA	0	6	0	9	6	8	0	7	0	8	6	7	0	1	yes	2	7	1.008	0.011	0.25531	NA
FAM180A	protein_coding	151	140	91	167	315	84	140	157	96	157	336	74	1	1	yes	131	189	1.007	0.011	0.255868	0.999916
TP73	protein_coding	0	0	12	15	22	3	0	0	13	14	23	3	0	1	yes	4	13	1.008	0.011	0.256113	NA
COL25A1	protein_coding	52	177	12	534	11	348	48	198	13	501	12	307	1	1	yes	86	273	1.008	0.011	0.25624	0.999916
DAW1	protein_coding	1	3	1	13	1	4	1	3	1	12	1	4	0	1	yes	2	6	1.008	0.011	0.257269	NA
NPAS1	protein_coding	57	19	45	43	70	70	53	21	47	40	75	62	1	1	yes	40	59	1.007	0.011	0.259136	0.999916
HBQ1	protein_coding	3	0	3	3	5	11	3	0	3	3	5	10	1	1	yes	2	6	1.008	0.011	0.26122	NA
MMP28	protein_coding	3	2	0	6	2	9	3	2	0	6	2	8	0	1	yes	2	5	1.007	0.011	0.269002	NA
VASH2	protein_coding	19	31	30	61	43	26	18	35	32	57	46	23	1	1	yes	28	42	1.008	0.011	0.269384	0.999916
MIR6895	miRNA	2	1	2	3	6	6	2	1	2	3	6	5	0	1	yes	2	5	1.008	0.011	0.269568	NA
ELSPBP1	protein_coding	0	0	20	0	0	1	0	0	21	0	0	1	0	0	no	7	0	0.991	-0.013	0.0806544	NA
PI4KAP1	transcribed_unprocessed_pseudogene	2	2	5	0	0	0	2	2	5	0	0	0	0	0	no	3	0	0.991	-0.013	0.085111	NA
RIMS4	protein_coding	2	2	5	0	0	0	2	2	5	0	0	0	0	0	no	3	0	0.991	-0.013	0.085111	NA
LINC00559	lncRNA	2	0	13	0	0	1	2	0	14	0	0	1	0	0	no	5	0	0.991	-0.013	0.0864039	NA
UGT8	protein_coding	20	0	2	2	0	0	19	0	2	2	0	0	0	0	no	7	1	0.991	-0.013	0.102046	NA
LPP-AS1	lncRNA	25	30	41	62	58	30	23	34	43	58	62	26	1	1	yes	33	49	1.007	0.011	0.269995	0.999916
HOXB-AS3	lncRNA	1	8	8	17	31	0	1	9	8	16	33	0	1	1	yes	6	16	1.008	0.011	0.270201	NA
SLC16A13	protein_coding	31	21	20	64	30	23	29	24	21	60	32	20	1	1	yes	25	37	1.008	0.011	0.270423	0.999916
RNU6-64P	snRNA	3	0	6	9	8	7	3	0	6	8	9	6	1	1	yes	3	8	1.008	0.011	0.276172	NA
DSCR9	lncRNA	27	19	16	23	33	42	25	21	17	22	35	37	1	1	yes	21	31	1.007	0.011	0.278336	0.999916
C3orf20	protein_coding	3	3	2	3	4	15	3	3	2	3	4	13	1	1	yes	3	7	1.008	0.011	0.27968	NA
WEE2-AS1	lncRNA	24	18	20	24	21	58	22	20	21	23	22	51	1	1	yes	21	32	1.008	0.011	0.283925	0.999916
TLE6	protein_coding	3	0	4	7	4	9	3	0	4	7	4	8	1	1	yes	2	6	1.008	0.011	0.284372	NA
MRPL45P2	transcribed_unprocessed_pseudogene	15	10	27	28	33	25	14	11	28	26	35	22	1	1	yes	18	28	1.008	0.011	0.285825	0.999916
ACTG1P17	transcribed_processed_pseudogene	2	4	2	1	3	21	2	4	2	1	3	19	0	1	yes	3	8	1.007	0.011	0.285852	NA
A1CF	protein_coding	2	2	5	8	10	4	2	2	5	8	11	4	0	1	yes	3	8	1.008	0.011	0.289021	NA
DDIT4	protein_coding	576	601	313	1609	407	573	534	673	330	1508	434	505	1	1	yes	512	816	1.008	0.011	0.290749	0.999916
APCDD1L	protein_coding	36	146	18	352	91	64	33	164	19	330	97	56	1	1	yes	72	161	1.008	0.011	0.29256	0.999916
TMEM221	protein_coding	3	2	4	3	9	10	3	2	4	3	10	9	1	1	yes	3	7	1.008	0.011	0.292597	NA
GATM	protein_coding	3	7	1	2	7	21	3	8	1	2	7	19	1	1	yes	4	9	1.008	0.011	0.294422	NA
BHLHA15	protein_coding	8	1	1	8	8	8	7	1	1	8	9	7	0	1	yes	3	8	1.008	0.011	0.294433	NA
GPRIN2	protein_coding	4	4	0	10	4	8	4	4	0	9	4	7	1	1	yes	3	7	1.007	0.011	0.295143	NA
JPH1	protein_coding	119	35	80	70	44	278	110	39	84	66	47	245	1	1	yes	78	119	1.007	0.011	0.296479	0.999916
SNORD114-25	snoRNA	28	12	8	26	33	20	26	13	8	24	35	18	1	1	yes	16	26	1.008	0.011	0.296624	0.999916
SNORD88B	snoRNA	9	13	13	11	27	24	8	15	14	10	29	21	1	1	yes	12	20	1.008	0.011	0.296727	0.999916
FLT1	protein_coding	298	334	499	489	1099	301	276	374	526	458	1171	266	1	1	yes	392	632	1.008	0.011	0.29691	0.999916
PP14571	lncRNA	11	16	15	17	34	20	10	18	16	16	36	18	1	1	yes	15	23	1.008	0.011	0.298578	0.999916
MIR491	miRNA	12	5	13	18	15	20	11	6	14	17	16	18	1	1	yes	10	17	1.008	0.011	0.298602	0.999916
MAMSTR	protein_coding	11	33	13	23	39	37	10	37	14	22	42	33	1	1	yes	20	32	1.008	0.011	0.299178	0.999916
SNORA71D	snoRNA	9	9	12	19	23	11	8	10	13	18	25	10	1	1	yes	10	18	1.008	0.011	0.299741	0.999916
LGALS9	protein_coding	19	4	5	44	14	2	18	4	5	41	15	2	1	1	yes	9	19	1.008	0.011	0.302647	0.999916
RPS15AP10	processed_pseudogene	13	11	14	21	26	16	12	12	15	20	28	14	1	1	yes	13	21	1.008	0.011	0.303785	0.999916
COMP	protein_coding	2	2	4	9	4	7	2	2	4	8	4	6	0	1	yes	3	6	1.008	0.011	0.304944	NA
LOC100506368	lncRNA	10	7	7	13	16	14	9	8	7	12	17	12	1	1	yes	8	14	1.008	0.011	0.305396	NA
SSPO	protein_coding	18	8	10	24	14	23	17	9	11	23	15	20	1	1	yes	12	19	1.008	0.011	0.305614	0.999916
PRRG2	protein_coding	4	2	9	8	18	6	4	2	9	8	19	5	1	1	yes	5	11	1.008	0.011	0.30568	NA
PCDHAC1	protein_coding	2	4	12	8	6	28	2	4	13	8	6	25	1	1	yes	6	13	1.008	0.011	0.307113	NA
LINC01140	lncRNA	6	6	14	7	16	28	6	7	15	7	17	25	1	1	yes	9	16	1.008	0.011	0.308399	0.999916
RBM11	protein_coding	6	2	1	7	4	11	6	2	1	7	4	10	0	1	yes	3	7	1.007	0.011	0.310236	NA
MYBPC3	protein_coding	2	3	3	10	8	2	2	3	3	9	9	2	1	1	yes	3	7	1.007	0.011	0.310393	NA
CHN2	protein_coding	3	4	11	17	5	17	3	4	12	16	5	15	1	1	yes	6	12	1.008	0.011	0.310439	NA
CNTN1	protein_coding	87	72	151	35	86	657	81	81	159	33	92	580	1	1	yes	107	235	1.008	0.011	0.310505	0.999916
LOC646029	lncRNA	4	4	6	13	8	8	4	4	6	12	9	7	1	1	yes	5	9	1.008	0.011	0.312116	NA
B4GALNT4	protein_coding	80	13	12	55	44	71	74	15	13	52	47	63	1	1	yes	34	54	1.007	0.011	0.3122	0.999916
LOC101927211	lncRNA	14	21	23	32	47	16	13	24	24	30	50	14	1	1	yes	20	31	1.007	0.011	0.312274	0.999916
CPO	protein_coding	5	12	2	37	5	4	5	13	2	35	5	4	1	1	yes	7	15	1.008	0.011	0.312369	NA
C1orf110	protein_coding	5	8	4	13	9	12	5	9	4	12	10	11	1	1	yes	6	11	1.008	0.011	0.312499	NA
OR5P2	protein_coding	6	7	15	10	13	31	6	8	16	9	14	27	1	1	yes	10	17	1.008	0.011	0.312937	0.999916
ADAMTSL1	protein_coding	40	78	9	121	55	46	37	87	9	113	59	41	1	1	yes	44	71	1.007	0.011	0.314405	0.999916
CBX3P2	transcribed_processed_pseudogene	16	8	14	28	25	11	15	9	15	26	27	10	1	1	yes	13	21	1.008	0.011	0.314409	0.999916
MEDAG	protein_coding	757	84	727	2308	622	435	702	94	766	2164	663	384	1	1	yes	521	1070	1.008	0.011	0.315098	0.999916
FAM218A	lncRNA	20	28	10	14	13	87	19	31	11	13	14	77	1	1	yes	20	35	1.008	0.011	0.315309	0.999916
DKFZP434K028	lncRNA	6	4	2	16	4	7	6	4	2	15	4	6	1	1	yes	4	8	1.008	0.011	0.316693	NA
POLR2J3	protein_coding	7	9	15	5	26	28	6	10	16	5	28	25	1	1	yes	11	19	1.008	0.011	0.319974	0.999916
SNORD113-6	snoRNA	11	8	3	8	14	20	10	9	3	8	15	18	1	1	yes	7	14	1.008	0.011	0.320323	NA
NPIPB5	protein_coding	7	4	7	12	12	10	6	4	7	11	13	9	1	1	yes	6	11	1.008	0.011	0.32053	NA
TRIM29	protein_coding	8	4	7	2	24	13	7	4	7	2	26	11	1	1	yes	6	13	1.007	0.011	0.321154	NA
HRK	protein_coding	5	4	5	4	17	8	5	4	5	4	18	7	1	1	yes	5	10	1.008	0.011	0.321183	NA
C19orf81	protein_coding	16	5	6	20	12	16	15	6	6	19	13	14	1	1	yes	9	15	1.008	0.011	0.32161	NA
SNORA51	snoRNA	15	5	8	6	23	22	14	6	8	6	25	19	1	1	yes	9	17	1.008	0.011	0.322699	0.999916
COL9A2	protein_coding	4	20	14	15	29	26	4	22	15	14	31	23	1	1	yes	14	23	1.007	0.011	0.323391	0.999916
PYY2	transcribed_unprocessed_pseudogene	4	8	8	13	13	12	4	9	8	12	14	11	1	1	yes	7	12	1.008	0.011	0.324537	NA
LOC101928324	lncRNA	14	15	5	21	13	26	13	17	5	20	14	23	1	1	yes	12	19	1.007	0.011	0.324574	0.999916
LOC101927865	lncRNA	14	1	7	11	18	13	13	1	7	10	19	11	1	1	yes	7	13	1.007	0.011	0.32592	NA
NEGR1-IT1	lncRNA	6	10	10	10	18	19	6	11	11	9	19	17	1	1	yes	9	15	1.007	0.011	0.327866	NA
CELF6	protein_coding	5	11	8	6	21	19	5	12	8	6	22	17	1	1	yes	8	15	1.007	0.011	0.328037	NA
CDNF	protein_coding	10	9	7	15	26	6	9	10	7	14	28	5	1	1	yes	9	16	1.007	0.011	0.329937	NA
LOC101927640	lncRNA	6	8	8	17	18	6	6	9	8	16	19	5	1	1	yes	8	13	1.007	0.011	0.331781	NA
IGFBP3	protein_coding	12051	36263	13041	16884	29646	77940	11177	40621	13740	15829	31602	68748	1	1	yes	21846	38726	1.007	0.011	0.333095	0.999916
HPX	protein_coding	10	3	11	10	25	9	9	3	12	9	27	8	1	1	yes	8	15	1.007	0.011	0.333399	NA
BRWD1-IT2	lncRNA	21	11	15	12	9	68	19	12	16	11	10	60	1	1	yes	16	27	1.007	0.011	0.333427	0.999916
AGPS	protein_coding	1897	1492	1587	2271	1814	2285	1759	1671	1672	2129	1934	2016	1	1	yes	1701	2026	1.007	0.01	0.053227	0.744575
SYNJ2BP	protein_coding	2138	1868	2035	2909	2127	2815	1983	2093	2144	2727	2267	2483	1	1	yes	2073	2492	1.007	0.01	0.059142	0.765297
MAP4K5	protein_coding	2408	2134	1951	2790	2486	3036	2233	2390	2056	2616	2650	2678	1	1	yes	2226	2648	1.007	0.01	0.0594856	0.766139
SGPL1	protein_coding	2877	2136	2113	3236	2672	3226	2668	2393	2226	3034	2848	2846	1	1	yes	2429	2909	1.007	0.01	0.0613321	0.775304
ACTR8	protein_coding	1181	917	1046	1268	1253	1533	1095	1027	1102	1189	1336	1352	1	1	yes	1075	1292	1.007	0.01	0.0631938	0.786106
TMEM57	protein_coding	1194	1124	1010	1531	1295	1491	1107	1259	1064	1435	1380	1315	1	1	yes	1143	1377	1.007	0.01	0.0677945	0.80485
FAM192A	protein_coding	1144	1160	1228	1648	1286	1730	1061	1299	1294	1545	1371	1526	1	1	yes	1218	1481	1.007	0.01	0.0718813	0.816285
NDUFA4	protein_coding	1540	1283	1272	1836	1390	2145	1428	1437	1340	1721	1482	1892	1	1	yes	1402	1698	1.007	0.01	0.0724485	0.817554
FAM91A1	protein_coding	1653	1188	1536	2052	1764	1849	1533	1331	1618	1924	1880	1631	1	1	yes	1494	1812	1.007	0.01	0.0736462	0.824246
DIEXF	protein_coding	1047	994	923	1220	1295	1347	971	1113	972	1144	1380	1188	1	1	yes	1019	1237	1.007	0.01	0.0761459	0.831418
STX7	protein_coding	2091	1545	1741	2635	1743	2719	1939	1731	1834	2470	1858	2398	1	1	yes	1835	2242	1.007	0.01	0.0789221	0.841609
PAIP1	protein_coding	752	708	791	1028	809	1127	697	793	833	964	862	994	1	1	yes	774	940	1.007	0.01	0.0790533	0.841609
WBP5	protein_coding	2318	2186	2016	3313	2085	3373	2150	2449	2124	3106	2223	2975	1	1	yes	2241	2768	1.007	0.01	0.0819788	0.847558
UBE2B	protein_coding	678	487	564	859	648	758	629	546	594	805	691	669	1	1	yes	590	722	1.007	0.01	0.0819887	0.847558
ADH5	protein_coding	4449	3839	4216	6031	3916	6811	4126	4300	4442	5654	4174	6008	1	1	yes	4289	5279	1.007	0.01	0.082074	0.847558
SMIM13	protein_coding	1787	1582	1315	1996	1660	2607	1657	1772	1386	1871	1770	2300	1	1	yes	1605	1980	1.007	0.01	0.0826978	0.85215
OTUD6B	protein_coding	605	565	476	768	610	797	561	633	502	720	650	703	1	1	yes	565	691	1.007	0.01	0.0858523	0.86423
PFKFB2	protein_coding	572	610	505	797	613	866	531	683	532	747	653	764	1	1	yes	582	721	1.007	0.01	0.0875283	0.871639
DIXDC1	protein_coding	3210	2640	2593	3936	2640	4755	2977	2957	2732	3690	2814	4194	1	1	yes	2889	3566	1.007	0.01	0.0883459	0.874526
CCNH	protein_coding	610	673	562	849	793	822	566	754	592	796	845	725	1	1	yes	637	789	1.007	0.01	0.0902856	0.882502
ZNF627	protein_coding	645	648	668	957	641	1076	598	726	704	897	683	949	1	1	yes	676	843	1.007	0.01	0.0936779	0.892619
HILPDA	protein_coding	318	248	304	358	344	464	295	278	320	336	367	409	1	1	yes	298	371	1.007	0.01	0.096441	0.897871
GCNT4	protein_coding	3403	2701	2307	3600	2839	4827	3156	3026	2431	3375	3026	4258	1	1	yes	2871	3553	1.007	0.01	0.096623	0.897871
PDIK1L	protein_coding	268	260	243	349	312	369	249	291	256	327	333	325	1	1	yes	265	328	1.007	0.01	0.0983611	0.904775
ZNF823	protein_coding	228	200	217	311	258	297	211	224	229	292	275	262	1	1	yes	221	276	1.007	0.01	0.0998592	0.909529
LOC101929709	lncRNA	251	181	197	302	235	310	233	203	208	283	251	273	1	1	yes	215	269	1.007	0.01	0.103216	0.921978
SLC36A1	protein_coding	1448	823	1394	1810	1340	1779	1343	922	1469	1697	1428	1569	1	1	yes	1245	1565	1.007	0.01	0.104087	0.92205
DFFB	protein_coding	180	181	183	247	230	264	167	203	193	232	245	233	1	1	yes	188	237	1.007	0.01	0.109193	0.926483
SGK223	protein_coding	493	324	283	436	506	541	457	363	298	409	539	477	1	1	yes	373	475	1.007	0.01	0.120377	0.951463
HLA-C	protein_coding	5760	4108	6372	6285	9183	6505	5342	4602	6714	5892	9789	5738	1	1	yes	5553	7140	1.007	0.01	0.127953	0.960412
MIR6133	miRNA	0	0	0	7	0	4	0	0	0	7	0	4	0	1	yes	0	4	1.007	0.01	0.129716	NA
FAM95C	protein_coding	0	0	0	4	6	0	0	0	0	4	6	0	0	1	yes	0	3	1.007	0.01	0.131372	NA
ADAM5	transcribed_unitary_pseudogene	0	0	0	4	0	7	0	0	0	4	0	6	0	1	yes	0	3	1.007	0.01	0.133379	NA
LNX1	protein_coding	178	211	161	281	193	304	165	236	170	263	206	268	1	1	yes	190	246	1.007	0.01	0.134603	0.977748
ZNF554	protein_coding	158	104	140	224	167	167	147	116	148	210	178	147	1	1	yes	137	178	1.007	0.01	0.142142	0.988131
ZNF559	protein_coding	343	247	365	566	292	473	318	277	385	531	311	417	1	1	yes	327	420	1.007	0.01	0.146545	0.995811
ZNF365	protein_coding	211	311	322	355	429	412	196	348	339	333	457	363	1	1	yes	294	384	1.007	0.01	0.149932	0.998563
PWAR5	lncRNA	277	369	268	538	322	430	257	413	282	504	343	379	1	1	yes	317	409	1.007	0.01	0.151461	0.999916
ZNF738	protein_coding	133	207	169	246	197	294	123	232	178	231	210	259	1	1	yes	178	233	1.007	0.01	0.155582	0.999916
SKP1P2	processed_pseudogene	97	98	114	161	105	178	90	110	120	151	112	157	1	1	yes	107	140	1.007	0.01	0.158773	0.999916
AGTPBP1	protein_coding	180	84	94	179	141	182	167	94	99	168	150	161	1	1	yes	120	160	1.007	0.01	0.176491	0.999916
ZNF793	protein_coding	110	116	82	165	104	173	102	130	86	155	111	153	1	1	yes	106	140	1.007	0.01	0.176676	0.999916
CCDC180	protein_coding	0	0	1	1	5	3	0	0	1	1	5	3	0	1	yes	0	3	1.007	0.01	0.178272	NA
VSTM4	protein_coding	471	176	447	509	407	631	437	197	471	477	434	557	1	1	yes	368	489	1.007	0.01	0.180672	0.999916
SPINK9	protein_coding	0	1	0	1	4	4	0	1	0	1	4	4	0	1	yes	0	3	1.007	0.01	0.181074	NA
NUDT11	protein_coding	694	523	350	860	390	1022	644	586	369	806	416	901	1	1	yes	533	708	1.007	0.01	0.181481	0.999916
RASSF4	protein_coding	74	91	71	116	88	139	69	102	75	109	94	123	1	1	yes	82	109	1.007	0.01	0.18216	0.999916
WT1	protein_coding	482	196	204	428	457	338	447	220	215	401	487	298	1	1	yes	294	395	1.007	0.01	0.185186	0.999916
MEF2B	protein_coding	0	0	1	3	1	5	0	0	1	3	1	4	0	1	yes	0	3	1.007	0.01	0.1961	NA
C1orf21	protein_coding	348	180	146	414	239	291	323	202	154	388	255	257	1	1	yes	226	300	1.007	0.01	0.196871	0.999916
PDK3	protein_coding	124	123	78	116	194	156	115	138	82	109	207	138	1	1	yes	112	151	1.007	0.01	0.198029	0.999916
BIRC6-AS2	transcribed_unprocessed_pseudogene	61	47	65	85	90	74	57	53	68	80	96	65	1	1	yes	59	80	1.007	0.01	0.198461	0.999916
NTF3	protein_coding	158	0	6	536	273	96	147	0	6	503	291	85	1	1	yes	51	293	1.007	0.01	0.203125	0.999916
PCDHGA7	protein_coding	92	93	112	218	107	112	85	104	118	204	114	99	1	1	yes	102	139	1.007	0.01	0.205809	0.999916
KIAA1024	protein_coding	256	196	321	247	270	615	237	220	338	232	288	542	1	1	yes	265	354	1.007	0.01	0.207909	0.999916
ZFP37	protein_coding	67	45	41	86	55	82	62	50	43	81	59	72	1	1	yes	52	71	1.007	0.01	0.216002	0.999916
SLC8A1-AS1	lncRNA	107	134	158	151	281	147	99	150	166	142	300	130	1	1	yes	138	191	1.007	0.01	0.221206	0.999916
LOC101927100	lncRNA	55	39	67	77	65	92	51	44	71	72	69	81	1	1	yes	55	74	1.007	0.01	0.221731	0.999916
SCRT1	protein_coding	2	0	0	5	2	4	2	0	0	5	2	4	0	1	yes	1	4	1.007	0.01	0.22908	NA
SNORA36C	snoRNA	2	1	0	10	5	0	2	1	0	9	5	0	0	1	yes	1	5	1.007	0.01	0.229776	NA
LOC100507557	lncRNA	63	48	39	86	43	97	58	54	41	81	46	86	1	1	yes	51	71	1.007	0.01	0.232509	0.999916
GPR20	protein_coding	2	1	0	4	0	12	2	1	0	4	0	11	0	1	yes	1	5	1.007	0.01	0.237391	NA
GPR1-AS	lncRNA	1	1	0	5	3	2	1	1	0	5	3	2	0	1	yes	1	3	1.007	0.01	0.237928	NA
KIAA0408	protein_coding	0	1	3	16	0	4	0	1	3	15	0	4	0	1	yes	1	6	1.007	0.01	0.239302	NA
TMEM147-AS1	lncRNA	31	37	50	68	52	58	29	41	53	64	55	51	1	1	yes	41	57	1.007	0.01	0.240701	0.999916
PAQR6	protein_coding	86	54	51	93	125	59	80	60	54	87	133	52	1	1	yes	65	91	1.007	0.01	0.240853	0.999916
ALAS2	protein_coding	0	1	1	2	5	3	0	1	1	2	5	3	0	1	yes	1	3	1.007	0.01	0.240871	NA
SLC4A9	protein_coding	0	0	4	2	11	4	0	0	4	2	12	4	0	1	yes	1	6	1.007	0.01	0.246718	NA
VIM-AS1	lncRNA	71	30	65	56	79	112	66	34	68	53	84	99	1	1	yes	56	79	1.007	0.01	0.247427	0.999916
SEC16B	protein_coding	50	35	30	43	58	69	46	39	32	40	62	61	1	1	yes	39	54	1.007	0.01	0.247802	0.999916
CCIN	protein_coding	166	36	106	162	147	139	154	40	112	152	157	123	1	1	yes	102	144	1.007	0.01	0.249362	0.999916
KIAA0922	protein_coding	110	76	50	178	78	92	102	85	53	167	83	81	1	1	yes	80	110	1.007	0.01	0.251806	0.999916
ABCB5	protein_coding	0	2	2	7	0	12	0	2	2	7	0	11	0	1	yes	1	6	1.007	0.01	0.252496	NA
COL6A4P1	transcribed_unprocessed_pseudogene	0	0	3	6	2	6	0	0	3	6	2	5	0	1	yes	1	4	1.007	0.01	0.258469	NA
LOC101929532	lncRNA	158	91	64	243	145	76	147	102	67	228	155	67	1	1	yes	105	150	1.007	0.01	0.258961	0.999916
LINC01605	lncRNA	103	149	55	245	113	113	96	167	58	230	120	100	1	1	yes	107	150	1.007	0.01	0.264032	0.999916
CHODL	protein_coding	0	0	5	6	5	8	0	0	5	6	5	7	0	1	yes	2	6	1.007	0.01	0.266136	NA
MIR4479	miRNA	1	1	1	4	5	2	1	1	1	4	5	2	0	1	yes	1	4	1.007	0.01	0.26705	NA
LOC283140	lncRNA	54	57	29	39	75	102	50	64	31	37	80	90	1	1	yes	48	69	1.007	0.01	0.270468	0.999916
PET100	protein_coding	33	27	56	64	41	72	31	30	59	60	44	64	1	1	yes	40	56	1.007	0.01	0.272902	0.999916
PRICKLE2-AS1	lncRNA	58	48	35	98	71	40	54	54	37	92	76	35	1	1	yes	48	68	1.007	0.01	0.278195	0.999916
LINC01122	lncRNA	2	0	10	0	0	0	2	0	11	0	0	0	0	0	no	4	0	0.992	-0.012	0.0844878	NA
SALL3	protein_coding	2	0	10	0	0	0	2	0	11	0	0	0	0	0	no	4	0	0.992	-0.012	0.0844878	NA
GSG1L	protein_coding	0	9	2	0	0	0	0	10	2	0	0	0	0	0	no	4	0	0.992	-0.012	0.088786	NA
CASP14	protein_coding	0	1	13	1	0	0	0	1	14	1	0	0	0	0	no	5	0	0.992	-0.012	0.104132	NA
CR1	protein_coding	1	0	13	0	1	0	1	0	14	0	1	0	0	0	no	5	0	0.992	-0.012	0.105653	NA
C5orf66-AS1	lncRNA	2	1	11	0	2	0	2	1	12	0	2	0	0	0	no	5	1	0.992	-0.012	0.155295	NA
LINC00486	lncRNA	3	2	0	7	3	6	3	2	0	7	3	5	0	1	yes	2	5	1.007	0.01	0.280611	NA
LOC100130880	lncRNA	49	20	33	56	65	32	45	22	35	53	69	28	1	1	yes	34	50	1.007	0.01	0.282005	0.999916
EPHA1-AS1	lncRNA	1	1	1	5	2	4	1	1	1	5	2	4	0	1	yes	1	4	1.007	0.01	0.282586	NA
CES3	protein_coding	0	5	1	1	10	10	0	6	1	1	11	9	0	1	yes	2	7	1.007	0.01	0.283617	NA
CCDC146	protein_coding	49	17	28	45	54	41	45	19	30	42	58	36	1	1	yes	31	45	1.007	0.01	0.284791	0.999916
LOC100507073	lncRNA	27	19	21	54	27	25	25	21	22	51	29	22	1	1	yes	23	34	1.007	0.01	0.287879	0.999916
YTHDF3-AS1	lncRNA	26	12	20	30	25	36	24	13	21	28	27	32	1	1	yes	19	29	1.007	0.01	0.290851	0.999916
UTS2B	protein_coding	37	24	65	76	36	85	34	27	68	71	38	75	1	1	yes	43	61	1.007	0.01	0.292002	0.999916
VPS13A-AS1	lncRNA	1	2	2	2	6	7	1	2	2	2	6	6	0	1	yes	2	5	1.007	0.01	0.293059	NA
SPSB4	protein_coding	2	4	0	1	13	5	2	4	0	1	14	4	0	1	yes	2	6	1.007	0.01	0.294982	NA
SNORD22	snoRNA	13	16	30	26	29	42	12	18	32	24	31	37	1	1	yes	21	31	1.007	0.01	0.299394	0.999916
C11orf91	protein_coding	22	41	25	39	57	40	20	46	26	37	61	35	1	1	yes	31	44	1.007	0.01	0.30144	0.999916
ABCD2	protein_coding	2	4	2	10	0	15	2	4	2	9	0	13	0	1	yes	3	7	1.007	0.01	0.302875	NA
RARRES1	protein_coding	45	53	28	124	47	31	42	59	30	116	50	27	1	1	yes	44	64	1.007	0.01	0.307006	0.999916
CASC15	lncRNA	0	2	6	17	3	4	0	2	6	16	3	4	0	1	yes	3	8	1.007	0.01	0.310317	NA
KIAA1324L	protein_coding	35	36	42	24	37	129	32	40	44	23	39	114	1	1	yes	39	59	1.007	0.01	0.313352	0.999916
LOC284648	lncRNA	2	2	4	2	13	5	2	2	4	2	14	4	0	1	yes	3	7	1.007	0.01	0.313477	NA
KIF26B	protein_coding	29	45	27	97	28	39	27	50	28	91	30	34	1	1	yes	35	52	1.007	0.01	0.313697	0.999916
TAGLN3	protein_coding	4	2	1	3	13	2	4	2	1	3	14	2	0	1	yes	2	6	1.007	0.01	0.315277	NA
TET2-AS1	lncRNA	21	17	16	18	31	36	19	19	17	17	33	32	1	1	yes	18	27	1.007	0.01	0.315822	0.999916
EVL	protein_coding	77	17	45	146	30	50	71	19	47	137	32	44	1	1	yes	46	71	1.007	0.01	0.315994	0.999916
CASQ1	protein_coding	2	7	0	7	12	5	2	8	0	7	13	4	0	1	yes	3	8	1.007	0.01	0.317326	NA
MIR744	miRNA	1	2	4	4	7	7	1	2	4	4	7	6	0	1	yes	2	6	1.007	0.01	0.317596	NA
ACOT11	protein_coding	17	17	10	24	28	19	16	19	11	23	30	17	1	1	yes	15	23	1.007	0.01	0.317639	0.999916
GATA6-AS1	lncRNA	9	2	0	8	10	8	8	2	0	8	11	7	0	1	yes	3	9	1.007	0.01	0.321172	NA
ASPA	protein_coding	4	1	5	3	12	8	4	1	5	3	13	7	1	1	yes	3	8	1.007	0.01	0.322358	NA
OXCT1-AS1	lncRNA	0	5	2	3	5	13	0	6	2	3	5	11	0	1	yes	3	6	1.007	0.01	0.324828	NA
TNFSF13	protein_coding	11	13	6	16	13	24	10	15	6	15	14	21	1	1	yes	10	17	1.007	0.01	0.326673	0.999916
LOC102031319	lncRNA	23	13	10	15	34	25	21	15	11	14	36	22	1	1	yes	16	24	1.007	0.01	0.327333	0.999916
LOC731157	lncRNA	4	3	0	8	3	8	4	3	0	8	3	7	1	1	yes	2	6	1.007	0.01	0.32808	NA
TNNT2	protein_coding	6	4	4	2	9	20	6	4	4	2	10	18	1	1	yes	5	10	1.007	0.01	0.332606	NA
MIR620	miRNA	1	5	4	11	4	9	1	6	4	10	4	8	1	1	yes	4	7	1.007	0.01	0.332939	NA
LOC100506188	lncRNA	6	8	13	19	14	15	6	9	14	18	15	13	1	1	yes	10	15	1.007	0.01	0.332994	NA
LOC102724450	lncRNA	12	10	4	12	19	15	11	11	4	11	20	13	1	1	yes	9	15	1.007	0.01	0.3334	NA
CBWD2	protein_coding	7	25	20	22	29	38	6	28	21	21	31	34	1	1	yes	18	29	1.007	0.01	0.333495	0.999916
HIPK1-AS1	lncRNA	2	1	6	13	6	3	2	1	6	12	6	3	0	1	yes	3	7	1.007	0.01	0.333745	NA
LINC01592	lncRNA	18	21	3	18	27	29	17	24	3	17	29	26	1	1	yes	15	24	1.007	0.01	0.333899	0.999916
SNURF	protein_coding	2	6	2	13	9	2	2	7	2	12	10	2	0	1	yes	4	8	1.007	0.01	0.334637	NA
OSR1	protein_coding	22	86	23	65	90	59	20	96	24	61	96	52	1	1	yes	47	70	1.007	0.01	0.334782	0.999916
FOXD2-AS1	lncRNA	14	6	8	13	15	20	13	7	8	12	16	18	1	1	yes	9	15	1.007	0.01	0.334942	NA
TLR2	protein_coding	10	4	0	12	2	21	9	4	0	11	2	19	1	1	yes	4	11	1.007	0.01	0.334985	NA
PITPNM3	protein_coding	7	23	23	24	37	28	6	26	24	23	39	25	1	1	yes	19	29	1.007	0.01	0.335914	0.999916
DDX11L2	unprocessed_pseudogene	6	26	9	32	15	29	6	29	9	30	16	26	1	1	yes	15	24	1.007	0.01	0.336136	0.999916
MIR1252	miRNA	2	2	3	5	5	7	2	2	3	5	5	6	0	1	yes	2	5	1.007	0.01	0.336701	NA
GP6	protein_coding	3	2	2	4	11	2	3	2	2	4	12	2	0	1	yes	2	6	1.007	0.01	0.336898	NA
ABHD11-AS1	transcribed_unitary_pseudogene	6	8	3	6	11	17	6	9	3	6	12	15	1	1	yes	6	11	1.007	0.01	0.339196	NA
IL12A-AS1	lncRNA	4	6	3	17	5	6	4	7	3	16	5	5	1	1	yes	5	9	1.007	0.01	0.341895	NA
POMZP3	protein_coding	35	12	8	12	76	8	32	13	8	11	81	7	1	1	yes	18	33	1.007	0.01	0.34274	0.999916
LRRC9	protein_coding	6	11	24	31	16	25	6	12	25	29	17	22	1	1	yes	14	23	1.007	0.01	0.343749	0.999916
LRFN5	protein_coding	34	20	16	62	38	12	32	22	17	58	41	11	1	1	yes	24	37	1.007	0.01	0.344543	0.999916
TDRD1	protein_coding	13	3	19	19	14	29	12	3	20	18	15	26	1	1	yes	12	20	1.007	0.01	0.345857	0.999916
HTRA4	protein_coding	10	29	26	23	63	22	9	32	27	22	67	19	1	1	yes	23	36	1.007	0.01	0.346547	0.999916
PART1	lncRNA	4	10	4	13	14	8	4	11	4	12	15	7	1	1	yes	6	11	1.007	0.01	0.347132	NA
DOC2A	protein_coding	3	7	8	8	19	8	3	8	8	8	20	7	1	1	yes	6	12	1.007	0.01	0.347727	NA
APLN	protein_coding	18	8	5	17	11	26	17	9	5	16	12	23	1	1	yes	10	17	1.007	0.01	0.347888	0.999916
MIR125B2	miRNA	8	2	3	10	9	7	7	2	3	9	10	6	1	1	yes	4	8	1.007	0.01	0.348411	NA
RPSAP9	processed_pseudogene	8	8	5	12	10	16	7	9	5	11	11	14	1	1	yes	7	12	1.007	0.01	0.3513	NA
ZFX-AS1	lncRNA	7	4	22	21	10	31	6	4	23	20	11	27	1	1	yes	11	19	1.007	0.01	0.351329	0.999916
LOC101927740	lncRNA	28	9	6	28	26	16	26	10	6	26	28	14	1	1	yes	14	23	1.007	0.01	0.351617	0.999916
C7orf69	lncRNA	11	3	5	16	11	8	10	3	5	15	12	7	1	1	yes	6	11	1.007	0.01	0.35298	NA
MIR6809	miRNA	15	4	12	21	16	15	14	4	13	20	17	13	1	1	yes	10	17	1.007	0.01	0.354441	0.999916
CRISPLD1	protein_coding	46	23	6	16	23	95	43	26	6	15	25	84	1	1	yes	25	41	1.007	0.01	0.355043	0.999916
CD200	protein_coding	563	126	47	875	111	577	522	141	50	820	118	509	1	1	yes	238	482	1.007	0.01	0.355241	0.999916
PSTPIP1	protein_coding	11	3	7	18	12	8	10	3	7	17	13	7	1	1	yes	7	12	1.007	0.01	0.355257	NA
ODF3B	protein_coding	25	10	5	14	33	19	23	11	5	13	35	17	1	1	yes	13	22	1.007	0.01	0.355722	0.999916
CCNYL2	transcribed_unprocessed_pseudogene	10	3	6	13	8	14	9	3	6	12	9	12	1	1	yes	6	11	1.007	0.01	0.357306	NA
DPY19L2P1	transcribed_unprocessed_pseudogene	4	16	0	8	16	22	4	18	0	8	17	19	1	1	yes	7	15	1.007	0.01	0.357404	NA
ERP27	protein_coding	3	4	6	7	6	14	3	4	6	7	6	12	1	1	yes	4	8	1.007	0.01	0.357508	NA
PCDHA12	protein_coding	14	6	6	14	6	28	13	7	6	13	6	25	1	1	yes	9	15	1.007	0.01	0.357952	NA
LOC643542	lncRNA	2	6	7	23	4	6	2	7	7	22	4	5	1	1	yes	5	10	1.007	0.01	0.358555	NA
FOXO6	protein_coding	9	10	2	15	15	9	8	11	2	14	16	8	1	1	yes	7	13	1.007	0.01	0.36013	NA
FRG1BP	unprocessed_pseudogene	42	4	11	46	31	17	39	4	12	43	33	15	1	1	yes	18	30	1.007	0.01	0.360652	0.999916
GUCY1B3	protein_coding	32	21	7	34	5	73	30	24	7	32	5	64	1	1	yes	20	34	1.007	0.01	0.361961	0.999916
USP43	protein_coding	19	6	8	12	39	6	18	7	8	11	42	5	1	1	yes	11	19	1.007	0.01	0.362617	0.999916
FRY-AS1	lncRNA	7	2	11	9	17	11	6	2	12	8	18	10	1	1	yes	7	12	1.007	0.01	0.362837	NA
TMC3	protein_coding	5	2	12	11	4	25	5	2	13	10	4	22	1	1	yes	7	12	1.007	0.01	0.36307	NA
IL24	protein_coding	15	4	17	21	28	11	14	4	18	20	30	10	1	1	yes	12	20	1.007	0.01	0.363892	0.999916
CCDC169	protein_coding	1	9	6	9	14	10	1	10	6	8	15	9	1	1	yes	6	11	1.007	0.01	0.364907	NA
C4orf45	protein_coding	5	2	5	6	9	9	5	2	5	6	10	8	1	1	yes	4	8	1.007	0.01	0.365205	NA
LVRN	protein_coding	13	2	9	13	15	14	12	2	9	12	16	12	1	1	yes	8	13	1.007	0.01	0.369098	NA
LOC101928847	lncRNA	15	8	3	18	17	10	14	9	3	17	18	9	1	1	yes	9	15	1.007	0.01	0.37019	NA
MIR181B2	miRNA	4	6	6	11	6	14	4	7	6	10	6	12	1	1	yes	6	9	1.007	0.01	0.370537	NA
LINC00908	lncRNA	18	2	18	10	13	48	17	2	19	9	14	42	1	1	yes	13	22	1.007	0.01	0.370732	0.999916
SLC25A24	protein_coding	3087	2951	2706	4207	3269	3846	2863	3306	2851	3944	3485	3392	1	1	yes	3007	3607	1.007	0.009	0.0680706	0.806191
TBL1XR1	protein_coding	6297	4820	4503	7050	5675	7282	5840	5399	4744	6610	6049	6423	1	1	yes	5328	6361	1.006	0.009	0.0685829	0.808164
UBTD2	protein_coding	1475	1257	1248	1925	1498	1704	1368	1408	1315	1805	1597	1503	1	1	yes	1364	1635	1.006	0.009	0.0713711	0.815324
CRLS1	protein_coding	1255	1158	1047	1517	1308	1632	1164	1297	1103	1422	1394	1440	1	1	yes	1188	1419	1.006	0.009	0.0714629	0.815673
HSP90B1	protein_coding	6357	6349	5833	8006	6740	9247	5896	7112	6146	7506	7185	8156	1	1	yes	6385	7616	1.006	0.009	0.0720656	0.816285
HBP1	protein_coding	948	794	767	1048	932	1274	879	889	808	983	993	1124	1	1	yes	859	1033	1.006	0.009	0.0750724	0.828506
FAM160B1	protein_coding	2605	2519	2339	3688	2746	3270	2416	2822	2464	3458	2927	2884	1	1	yes	2567	3090	1.006	0.009	0.0757689	0.831402
RAB2A	protein_coding	2770	2457	2239	2901	2957	3781	2569	2752	2359	2720	3152	3335	1	1	yes	2560	3069	1.006	0.009	0.0803594	0.841609
USP48	protein_coding	666	538	561	785	767	740	618	603	591	736	818	653	1	1	yes	604	736	1.006	0.009	0.0844817	0.855165
AHCYL2	protein_coding	449	401	368	544	454	597	416	449	388	510	484	527	1	1	yes	418	507	1.006	0.009	0.0953222	0.897421
CLEC2D	protein_coding	600	437	440	746	563	633	556	490	464	699	600	558	1	1	yes	503	619	1.006	0.009	0.0964383	0.897871
PBXIP1	protein_coding	2978	2524	2619	3415	2670	4690	2762	2827	2759	3202	2846	4137	1	1	yes	2783	3395	1.006	0.009	0.0981468	0.903926
CLIP4	protein_coding	2115	2201	1934	2715	2146	3462	1962	2466	2038	2545	2288	3054	1	1	yes	2155	2629	1.006	0.009	0.0992785	0.908021
C5orf30	protein_coding	1860	2211	1990	3012	2203	2882	1725	2477	2097	2824	2348	2542	1	1	yes	2100	2571	1.006	0.009	0.100689	0.912666
GFPT1	protein_coding	3707	3302	3309	5250	4464	3799	3438	3699	3486	4922	4758	3351	1	1	yes	3541	4344	1.006	0.009	0.10107	0.914424
FCHSD2	protein_coding	682	477	686	781	840	811	633	534	723	732	895	715	1	1	yes	630	781	1.007	0.009	0.103445	0.92205
HARS2	protein_coding	489	553	563	811	604	746	454	619	593	760	644	658	1	1	yes	555	687	1.006	0.009	0.105004	0.92205
RPL9	protein_coding	312	283	358	419	371	488	289	317	377	393	395	430	1	1	yes	328	406	1.006	0.009	0.105635	0.92205
ZFP90	protein_coding	1316	919	861	1638	1025	1463	1221	1029	907	1536	1093	1290	1	1	yes	1052	1306	1.006	0.009	0.107986	0.926483
NFKBIZ	protein_coding	1391	1483	1206	2258	1550	1680	1290	1661	1271	2117	1652	1482	1	1	yes	1407	1750	1.007	0.009	0.108164	0.926483
RNF215	protein_coding	344	236	300	348	373	448	319	264	316	326	398	395	1	1	yes	300	373	1.006	0.009	0.112433	0.933363
C11orf58	protein_coding	2279	1812	2226	3104	1897	3473	2114	2030	2345	2910	2022	3063	1	1	yes	2163	2665	1.006	0.009	0.113686	0.937602
THOC5	protein_coding	418	404	316	548	426	541	388	453	333	514	454	477	1	1	yes	391	482	1.006	0.009	0.115361	0.941199
ANXA5	protein_coding	3524	2451	3011	5244	2996	3751	3268	2746	3172	4916	3194	3309	1	1	yes	3062	3806	1.006	0.009	0.116372	0.943367
FERMT2	protein_coding	14816	12127	15389	21282	12414	23357	13741	13585	16214	19952	13233	20602	1	1	yes	14513	17929	1.006	0.009	0.119991	0.950641
RPS6KA6	protein_coding	1426	852	1546	1767	1497	1838	1323	954	1629	1657	1596	1621	1	1	yes	1302	1625	1.006	0.009	0.122795	0.956809
NEK7	protein_coding	21639	28311	20907	27086	29013	41229	20069	31714	22028	25394	30927	36367	1	1	yes	24604	30896	1.006	0.009	0.123473	0.959065
COG7	protein_coding	209	181	203	284	259	251	194	203	214	266	276	221	1	1	yes	204	254	1.006	0.009	0.125833	0.959841
TCP11L2	protein_coding	404	236	326	488	328	488	375	264	343	458	350	430	1	1	yes	327	413	1.006	0.009	0.127265	0.959841
VDR	protein_coding	297	199	260	374	308	321	275	223	274	351	328	283	1	1	yes	257	321	1.006	0.009	0.127282	0.959841
TMEM65	protein_coding	723	967	954	1356	1017	1235	671	1083	1005	1271	1084	1089	1	1	yes	920	1148	1.006	0.009	0.128391	0.960539
KLF12	protein_coding	2137	1172	1823	2963	1813	2129	1982	1313	1921	2778	1933	1878	1	1	yes	1739	2196	1.006	0.009	0.132917	0.97521
ZNF827	protein_coding	410	371	265	558	410	449	380	416	279	523	437	396	1	1	yes	358	452	1.006	0.009	0.133211	0.9754
ZNF558	protein_coding	465	288	367	596	365	543	431	323	387	559	389	479	1	1	yes	380	476	1.006	0.009	0.13471	0.977748
HEXIM2	protein_coding	178	150	161	212	183	268	165	168	170	199	195	236	1	1	yes	168	210	1.006	0.009	0.13524	0.978246
LMO4	protein_coding	1081	1467	1046	1497	1680	1705	1003	1643	1102	1403	1791	1504	1	1	yes	1249	1566	1.006	0.009	0.135983	0.978336
ASCL2	protein_coding	0	0	0	0	6	4	0	0	0	0	6	4	0	1	yes	0	3	1.007	0.009	0.136289	NA
ARL14EP	protein_coding	893	786	775	1141	714	1507	828	880	817	1070	761	1329	1	1	yes	842	1053	1.006	0.009	0.136696	0.978366
DNAJB9	protein_coding	1445	1509	911	1556	1439	2358	1340	1690	960	1459	1534	2080	1	1	yes	1330	1691	1.006	0.009	0.143018	0.989578
MGC57346	pseudo	186	194	137	236	206	270	173	217	144	221	220	238	1	1	yes	178	226	1.006	0.009	0.145456	0.994693
NRP2	protein_coding	2204	2356	1273	2975	2572	2443	2044	2639	1341	2789	2742	2155	1	1	yes	2008	2562	1.006	0.009	0.147086	0.995811
GALNT15	protein_coding	365	249	407	532	317	559	339	279	429	499	338	493	1	1	yes	349	443	1.006	0.009	0.157155	0.999916
PMP22	protein_coding	2031	1868	1318	1727	1979	3599	1884	2093	1389	1619	2110	3175	1	1	yes	1789	2301	1.006	0.009	0.15771	0.999916
HTR1F	protein_coding	0	0	0	0	6	3	0	0	0	0	6	3	0	1	yes	0	3	1.006	0.009	0.163428	NA
LAMA2	protein_coding	398	303	254	593	259	497	369	339	268	556	276	438	1	1	yes	325	423	1.007	0.009	0.170083	0.999916
OMG	protein_coding	183	122	182	222	260	184	170	137	192	208	277	162	1	1	yes	166	216	1.006	0.009	0.17908	0.999916
ZKSCAN4	protein_coding	193	164	255	334	190	334	179	184	269	313	203	295	1	1	yes	211	270	1.006	0.009	0.182433	0.999916
NEO1	protein_coding	1296	793	1897	2226	1445	1866	1202	888	1999	2087	1540	1646	1	1	yes	1363	1758	1.006	0.009	0.183464	0.999916
SATB2	protein_coding	156	242	283	327	280	362	145	271	298	307	298	319	1	1	yes	238	308	1.006	0.009	0.186377	0.999916
C12orf45	protein_coding	85	75	86	120	103	117	79	84	91	113	110	103	1	1	yes	85	109	1.006	0.009	0.186883	0.999916
C10orf54	protein_coding	1421	818	636	1173	1610	1082	1318	916	670	1100	1716	954	1	1	yes	968	1257	1.006	0.009	0.188543	0.999916
SLFNL1-AS1	lncRNA	178	141	127	226	229	155	165	158	134	212	244	137	1	1	yes	152	198	1.006	0.009	0.189014	0.999916
KRTCAP2	protein_coding	146	127	111	134	146	268	135	142	117	126	156	236	1	1	yes	131	173	1.006	0.009	0.194398	0.999916
SASS6	protein_coding	184	242	180	211	326	309	171	271	190	198	348	273	1	1	yes	211	273	1.006	0.009	0.1948	0.999916
ZNF821	protein_coding	149	154	180	197	152	351	138	173	190	185	162	310	1	1	yes	167	219	1.006	0.009	0.196046	0.999916
IQCH-AS1	lncRNA	66	59	64	87	85	94	61	66	67	82	91	83	1	1	yes	65	85	1.006	0.009	0.198445	0.999916
WDR91	protein_coding	134	71	95	130	106	185	124	80	100	122	113	163	1	1	yes	101	133	1.006	0.009	0.202483	0.999916
PCDHGA2	protein_coding	80	86	81	147	108	95	74	96	85	138	115	84	1	1	yes	85	112	1.006	0.009	0.208032	0.999916
CTSF	protein_coding	618	399	632	703	417	1248	573	447	666	659	445	1101	1	1	yes	562	735	1.006	0.009	0.208559	0.999916
ETV4	protein_coding	122	132	168	239	227	134	113	148	177	224	242	118	1	1	yes	146	195	1.007	0.009	0.208748	0.999916
SLIT2	protein_coding	643	431	320	974	437	534	596	483	337	913	466	471	1	1	yes	472	617	1.006	0.009	0.211327	0.999916
MIR8064	miRNA	0	0	1	2	3	3	0	0	1	2	3	3	0	1	yes	0	3	1.006	0.009	0.212958	NA
MIR412	miRNA	1	0	0	3	4	1	1	0	0	3	4	1	0	1	yes	0	3	1.006	0.009	0.215989	NA
LOC286437	lncRNA	83	65	51	91	69	127	77	73	54	85	74	112	1	1	yes	68	90	1.006	0.009	0.220564	0.999916
TAS2R30	protein_coding	69	49	85	94	98	95	64	55	90	88	104	84	1	1	yes	70	92	1.006	0.009	0.221422	0.999916
LINC01560	lncRNA	82	64	71	142	77	90	76	72	75	133	82	79	1	1	yes	74	98	1.006	0.009	0.226367	0.999916
HAPLN3	protein_coding	229	104	134	312	147	197	212	116	141	293	157	174	1	1	yes	156	208	1.006	0.009	0.228017	0.999916
EMX2OS	lncRNA	984	480	360	1040	418	1184	913	538	379	975	446	1044	1	1	yes	610	822	1.007	0.009	0.228211	0.999916
PRKAA2	protein_coding	88	123	95	104	141	195	82	138	100	98	150	172	1	1	yes	107	140	1.006	0.009	0.233565	0.999916
TSC22D1-AS1	lncRNA	76	37	56	83	70	85	70	41	59	78	75	75	1	1	yes	57	76	1.006	0.009	0.243515	0.999916
ITIH3	protein_coding	221	210	130	138	277	399	205	235	137	129	295	352	1	1	yes	192	259	1.006	0.009	0.24415	0.999916
LINC00184	lncRNA	0	2	0	8	0	6	0	2	0	8	0	5	0	1	yes	1	4	1.006	0.009	0.246484	NA
ZC2HC1B	protein_coding	0	0	2	6	2	3	0	0	2	6	2	3	0	1	yes	1	4	1.006	0.009	0.248906	NA
MTX1	protein_coding	47	27	43	67	48	56	44	30	45	63	51	49	1	1	yes	40	54	1.007	0.009	0.251106	0.999916
NEFM	protein_coding	776	238	441	887	704	412	720	267	465	832	750	363	1	1	yes	484	648	1.006	0.009	0.251651	0.999916
LRIG1	protein_coding	286	340	156	521	348	245	265	381	164	488	371	216	1	1	yes	270	358	1.006	0.009	0.251875	0.999916
LOC100134868	lncRNA	0	1	1	4	7	0	0	1	1	4	7	0	0	1	yes	1	4	1.006	0.009	0.256073	NA
MIR218-1	miRNA	0	2	0	6	4	1	0	2	0	6	4	1	0	1	yes	1	4	1.006	0.009	0.25918	NA
2006-09-01	#N/A	509	355	151	698	337	415	472	398	159	654	359	366	1	1	yes	343	460	1.006	0.009	0.259856	0.999916
CCDC171	protein_coding	77	37	64	105	56	95	71	41	67	98	60	84	1	1	yes	60	81	1.006	0.009	0.261663	0.999916
DAAM2	protein_coding	642	134	379	441	519	657	595	150	399	413	553	580	1	1	yes	381	515	1.006	0.009	0.262652	0.999916
PCSK5	protein_coding	217	54	109	197	131	215	201	60	115	185	140	190	1	1	yes	125	172	1.006	0.009	0.263465	0.999916
FSCN2	protein_coding	77	42	41	78	86	61	71	47	43	73	92	54	1	1	yes	54	73	1.006	0.009	0.272577	0.999916
EHF	protein_coding	0	0	16	0	0	0	0	0	17	0	0	0	0	0	no	6	0	0.992	-0.011	0.0828135	NA
LOC101060542	lncRNA	12	0	1	0	0	0	11	0	1	0	0	0	0	0	no	4	0	0.992	-0.011	0.0939052	NA
LOC101926889	lncRNA	0	2	9	0	0	0	0	2	9	0	0	0	0	0	no	4	0	0.992	-0.011	0.0954208	NA
FUT5	protein_coding	1	10	0	0	0	0	1	11	0	0	0	0	0	0	no	4	0	0.992	-0.011	0.0975089	NA
C2orf83	transcribed_unprocessed_pseudogene	0	8	2	0	0	0	0	9	2	0	0	0	0	0	no	4	0	0.993	-0.011	0.10781	NA
PLAC8	protein_coding	2	4	2	0	0	0	2	4	2	0	0	0	0	0	no	3	0	0.992	-0.011	0.10786	NA
GUCA2A	protein_coding	4	2	2	0	0	0	4	2	2	0	0	0	0	0	no	3	0	0.992	-0.011	0.117037	NA
FAM135B	protein_coding	2	1	5	0	0	0	2	1	5	0	0	0	0	0	no	3	0	0.993	-0.011	0.120996	NA
SESN3	protein_coding	477	197	283	230	286	914	442	221	298	216	305	806	1	1	yes	320	442	1.006	0.009	0.277656	0.999916
ATP6V0E2-AS1	lncRNA	43	43	33	38	59	80	40	48	35	36	63	71	1	1	yes	41	57	1.006	0.009	0.278697	0.999916
LINC01107	lncRNA	0	0	3	6	3	4	0	0	3	6	3	4	0	1	yes	1	4	1.006	0.009	0.279347	NA
SLC16A1-AS1	lncRNA	49	45	24	62	61	50	45	50	25	58	65	44	1	1	yes	40	56	1.006	0.009	0.280437	0.999916
SLC46A3	protein_coding	74	119	91	76	131	218	69	133	96	71	140	192	1	1	yes	99	134	1.006	0.009	0.282356	0.999916
SV2A	protein_coding	232	84	131	347	115	181	215	94	138	325	123	160	1	1	yes	149	203	1.006	0.009	0.28535	0.999916
VEPH1	protein_coding	146	85	37	100	150	132	135	95	39	94	160	116	1	1	yes	90	123	1.006	0.009	0.300388	0.999916
SNORA57	snoRNA	29	28	36	33	44	62	27	31	38	31	47	55	1	1	yes	32	44	1.006	0.009	0.301343	0.999916
FOXE1	protein_coding	75	6	30	2	275	55	70	7	32	2	293	49	1	1	yes	36	115	1.006	0.009	0.302475	0.999916
LOC101928988	lncRNA	1	0	2	6	3	2	1	0	2	6	3	2	0	1	yes	1	4	1.006	0.009	0.306331	NA
RNF222	protein_coding	0	0	4	2	7	6	0	0	4	2	7	5	0	1	yes	1	5	1.006	0.009	0.307272	NA
TOP1MT	protein_coding	27	27	26	46	36	36	25	30	27	43	38	32	1	1	yes	27	38	1.006	0.009	0.308738	0.999916
ENPP1	protein_coding	92	120	51	156	173	60	85	134	54	146	184	53	1	1	yes	91	128	1.006	0.009	0.308857	0.999916
ZSCAN31	protein_coding	143	147	88	121	78	397	133	165	93	113	83	350	1	1	yes	130	182	1.006	0.009	0.310353	0.999916
MND1	protein_coding	19	18	26	33	33	30	18	20	27	31	35	26	1	1	yes	22	31	1.006	0.009	0.315107	0.999916
SNORD20	snoRNA	38	20	18	35	38	39	35	22	19	33	41	34	1	1	yes	25	36	1.006	0.009	0.320165	0.999916
TMEM56	protein_coding	71	21	64	48	72	110	66	24	67	45	77	97	1	1	yes	52	73	1.006	0.009	0.326814	0.999916
GNAO1	protein_coding	15	22	34	34	29	49	14	25	36	32	31	43	1	1	yes	25	35	1.006	0.009	0.327865	0.999916
MIR4505	miRNA	9	1	0	4	4	19	8	1	0	4	4	17	0	1	yes	3	8	1.007	0.009	0.328999	NA
POU5F2	protein_coding	35	18	28	28	52	39	32	20	30	26	55	34	1	1	yes	27	38	1.006	0.009	0.330408	0.999916
LOC100505921	lncRNA	4	4	1	19	6	0	4	4	1	18	6	0	1	1	yes	3	8	1.006	0.009	0.335904	NA
LRP4-AS1	lncRNA	1	0	4	2	3	11	1	0	4	2	3	10	0	1	yes	2	5	1.006	0.009	0.337648	NA
MIR376B	miRNA	8	1	0	6	9	7	7	1	0	6	10	6	0	1	yes	3	7	1.006	0.009	0.339372	NA
LINC00862	lncRNA	28	27	21	22	49	43	26	30	22	21	52	38	1	1	yes	26	37	1.006	0.009	0.340099	0.999916
CXCR3	protein_coding	4	0	4	8	4	8	4	0	4	8	4	7	1	1	yes	3	6	1.007	0.009	0.340826	NA
PRKAR2A-AS1	lncRNA	36	31	15	28	44	51	33	35	16	26	47	45	1	1	yes	28	39	1.006	0.009	0.341475	0.999916
RNU6-30P	snRNA	6	1	0	7	6	5	6	1	0	7	6	4	0	1	yes	2	6	1.006	0.009	0.343592	NA
EPHB6	protein_coding	149	43	47	217	88	51	138	48	50	203	94	45	1	1	yes	79	114	1.006	0.009	0.344632	0.999916
LOC100506258	lncRNA	0	4	2	3	2	14	0	4	2	3	2	12	0	1	yes	2	6	1.006	0.009	0.34474	NA
SCN11A	protein_coding	0	4	4	7	5	9	0	4	4	7	5	8	1	1	yes	3	7	1.007	0.009	0.344752	NA
LOC100129617	lncRNA	2	2	2	6	4	5	2	2	2	6	4	4	0	1	yes	2	5	1.007	0.009	0.346162	NA
CD37	protein_coding	35	19	14	45	30	27	32	21	15	42	32	24	1	1	yes	23	33	1.006	0.009	0.347483	0.999916
CDK18	protein_coding	2	0	5	4	8	6	2	0	5	4	9	5	0	1	yes	2	6	1.006	0.009	0.348789	NA
LOC101928446	lncRNA	75	46	66	60	172	39	70	52	70	56	183	34	1	1	yes	64	91	1.006	0.009	0.350268	0.999916
MYO1H	protein_coding	16	13	12	16	31	18	15	15	13	15	33	16	1	1	yes	14	21	1.007	0.009	0.351185	0.999916
IGFLR1	protein_coding	9	22	14	25	22	27	8	25	15	23	23	24	1	1	yes	16	23	1.006	0.009	0.352231	0.999916
IHH	protein_coding	13	0	1	11	12	8	12	0	1	10	13	7	0	1	yes	4	10	1.006	0.009	0.355114	NA
DSG2	protein_coding	89	54	4	180	17	158	83	60	4	169	18	139	1	1	yes	49	109	1.006	0.009	0.356636	0.999916
LOC101927045	lncRNA	50	17	23	58	49	25	46	19	24	54	52	22	1	1	yes	30	43	1.006	0.009	0.358336	0.999916
SNCA	protein_coding	1	1	8	13	8	3	1	1	8	12	9	3	0	1	yes	3	8	1.006	0.009	0.358351	NA
LOC100506142	lncRNA	18	14	30	48	31	18	17	16	32	45	33	16	1	1	yes	22	31	1.006	0.009	0.36004	0.999916
CDH3	protein_coding	9	0	5	14	6	10	8	0	5	13	6	9	1	1	yes	4	9	1.007	0.009	0.361246	NA
PXDNL	protein_coding	3	1	5	6	11	3	3	1	5	6	12	3	1	1	yes	3	7	1.006	0.009	0.361461	NA
RXFP4	protein_coding	56	22	43	110	61	16	52	25	45	103	65	14	1	1	yes	41	61	1.006	0.009	0.362495	0.999916
INSIG1	protein_coding	11671	3321	6739	17866	8362	6770	10824	3720	7100	16750	8914	5972	1	1	yes	7215	10545	1.006	0.009	0.362772	0.999916
TMC3-AS1	lncRNA	1	1	5	5	3	10	1	1	5	5	3	9	0	1	yes	2	6	1.006	0.009	0.36393	NA
SNORD116-23	snoRNA	5	1	4	13	4	5	5	1	4	12	4	4	1	1	yes	3	7	1.006	0.009	0.365392	NA
COL15A1	protein_coding	13	0	9	42	0	14	12	0	9	39	0	12	1	1	yes	7	17	1.006	0.009	0.366144	NA
POPDC2	protein_coding	35	34	14	63	18	50	32	38	15	59	19	44	1	1	yes	28	41	1.006	0.009	0.36683	0.999916
BACH2	protein_coding	14	0	0	12	11	10	13	0	0	11	12	9	0	1	yes	4	11	1.006	0.009	0.367136	NA
SCARNA23	scaRNA	2	2	2	1	10	4	2	2	2	1	11	4	0	1	yes	2	5	1.006	0.009	0.367204	NA
PARD6G-AS1	lncRNA	22	6	7	19	25	13	20	7	7	18	27	11	1	1	yes	11	19	1.007	0.009	0.36726	0.999916
GPR68	protein_coding	16	18	32	19	49	34	15	20	34	18	52	30	1	1	yes	23	33	1.006	0.009	0.36864	0.999916
MIR3689F	miRNA	3	4	0	5	4	9	3	4	0	5	4	8	1	1	yes	2	6	1.006	0.009	0.368717	NA
C3orf30	protein_coding	2	6	29	56	10	11	2	7	31	53	11	10	1	1	yes	13	25	1.007	0.009	0.368793	0.999916
SAMD10	protein_coding	21	11	9	26	21	17	19	12	9	24	22	15	1	1	yes	13	20	1.006	0.009	0.370192	0.999916
SLCO5A1	protein_coding	21	53	12	44	64	30	19	59	13	41	68	26	1	1	yes	30	45	1.006	0.009	0.371668	0.999916
DES	protein_coding	2871	369	803	2399	376	5915	2663	413	846	2249	401	5217	1	1	yes	1307	2622	1.006	0.009	0.37267	0.999916
CRHR2	protein_coding	10	11	11	23	21	9	9	12	12	22	22	8	1	1	yes	11	17	1.006	0.009	0.372841	0.999916
MIR6840	miRNA	3	4	4	7	5	11	3	4	4	7	5	10	1	1	yes	4	7	1.006	0.009	0.372996	NA
MIR5687	miRNA	7	3	4	2	15	11	6	3	4	2	16	10	1	1	yes	4	9	1.006	0.009	0.373487	NA
MIR134	miRNA	33	9	9	29	32	18	31	10	9	27	34	16	1	1	yes	17	26	1.006	0.009	0.37456	0.999916
WDR88	protein_coding	3	6	7	3	15	14	3	7	7	3	16	12	1	1	yes	6	10	1.006	0.009	0.375042	NA
AQP1	protein_coding	103	54	140	21	133	487	96	60	148	20	142	430	1	1	yes	101	197	1.006	0.009	0.377079	0.999916
PRRX2	protein_coding	23	7	17	6	39	33	21	8	18	6	42	29	1	1	yes	16	26	1.006	0.009	0.378989	0.999916
LOC100505635	lncRNA	3	2	7	14	7	4	3	2	7	13	7	4	1	1	yes	4	8	1.006	0.009	0.379173	NA
MIR3126	miRNA	16	8	8	28	16	9	15	9	8	26	17	8	1	1	yes	11	17	1.006	0.009	0.37966	0.999916
PPP1R12B	protein_coding	1203	342	353	2075	684	450	1116	383	372	1945	729	397	1	1	yes	624	1024	1.006	0.009	0.3801	0.999916
CD74	protein_coding	25	9	11	18	31	20	23	10	12	17	33	18	1	1	yes	15	23	1.006	0.009	0.380119	0.999916
LOC102724552	lncRNA	9	11	7	14	19	12	8	12	7	13	20	11	1	1	yes	9	15	1.006	0.009	0.380626	NA
ENO4	protein_coding	24	17	4	28	35	11	22	19	4	26	37	10	1	1	yes	15	24	1.006	0.009	0.38093	0.999916
RGS17	protein_coding	15	14	9	26	19	15	14	16	9	24	20	13	1	1	yes	13	19	1.006	0.009	0.381552	0.999916
SAMD5	protein_coding	41	24	21	10	27	110	38	27	22	9	29	97	1	1	yes	29	45	1.006	0.009	0.381929	0.999916
SOWAHD	protein_coding	6	6	4	2	5	28	6	7	4	2	5	25	1	1	yes	6	11	1.006	0.009	0.383221	NA
SCD	protein_coding	57984	16124	26158	82987	41542	27788	53777	18062	27561	77802	44282	24511	1	1	yes	33133	48865	1.006	0.009	0.383626	0.999916
ITGB4	protein_coding	21	14	17	49	24	10	19	16	18	46	26	9	1	1	yes	18	27	1.006	0.009	0.384125	0.999916
RAB44	protein_coding	1	5	5	8	5	11	1	6	5	8	5	10	1	1	yes	4	8	1.006	0.009	0.384538	NA
IL7R	protein_coding	725	2975	948	1807	4672	1950	672	3333	999	1694	4980	1720	1	1	yes	1668	2798	1.006	0.009	0.38507	0.999916
LIFR-AS1	lncRNA	2	2	7	5	9	9	2	2	7	5	10	8	0	1	yes	4	8	1.006	0.009	0.385744	NA
DIO2	protein_coding	634	2456	496	2572	1658	2225	588	2751	523	2411	1767	1963	1	1	yes	1287	2047	1.006	0.009	0.386047	0.999916
FMOD	protein_coding	285	36	36	183	91	406	264	40	38	172	97	358	1	1	yes	114	209	1.006	0.009	0.389192	0.999916
TMEM74B	protein_coding	7	3	4	7	10	9	6	3	4	7	11	8	1	1	yes	4	9	1.006	0.009	0.389465	NA
PRCAT47	lncRNA	0	4	7	10	9	6	0	4	7	9	10	5	1	1	yes	4	8	1.006	0.009	0.389547	NA
EFEMP1	protein_coding	27	69	7	12	89	81	25	77	7	11	95	71	1	1	yes	36	59	1.006	0.009	0.38978	0.999916
SLC2A9	protein_coding	9	6	3	10	12	10	8	7	3	9	13	9	1	1	yes	6	10	1.006	0.009	0.389785	NA
FKBP9P1	transcribed_unprocessed_pseudogene	5	5	2	5	2	20	5	6	2	5	2	18	1	1	yes	4	8	1.006	0.009	0.39072	NA
SNORD88A	snoRNA	6	9	4	12	14	8	6	10	4	11	15	7	1	1	yes	7	11	1.006	0.009	0.391276	NA
SRRM2-AS1	lncRNA	2	6	3	9	11	3	2	7	3	8	12	3	1	1	yes	4	8	1.006	0.009	0.391301	NA
LINC00880	lncRNA	10	2	3	11	3	16	9	2	3	10	3	14	1	1	yes	5	9	1.006	0.009	0.396051	NA
RASGEF1A	protein_coding	8	2	4	2	7	20	7	2	4	2	7	18	1	1	yes	4	9	1.006	0.009	0.397594	NA
PNCK	protein_coding	8	10	2	5	19	13	7	11	2	5	20	11	1	1	yes	7	12	1.006	0.009	0.398653	NA
SNORA5A	snoRNA	8	9	11	10	20	16	7	10	12	9	21	14	1	1	yes	10	15	1.006	0.009	0.398931	NA
SLC25A53	protein_coding	10	11	7	11	16	19	9	12	7	10	17	17	1	1	yes	9	15	1.006	0.009	0.399453	NA
CELF2	protein_coding	6	4	8	9	5	20	6	4	8	8	5	18	1	1	yes	6	10	1.006	0.009	0.400257	NA
LSAMP	protein_coding	93	23	13	55	12	152	86	26	14	52	13	134	1	1	yes	42	66	1.006	0.009	0.401368	0.999916
LRRN4	protein_coding	6	11	12	13	13	23	6	12	13	12	14	20	1	1	yes	10	15	1.006	0.009	0.402316	0.999916
LOC101928174	lncRNA	4	14	12	15	5	38	4	16	13	14	5	34	1	1	yes	11	18	1.006	0.009	0.403267	0.999916
MIR1205	miRNA	4	4	9	13	12	6	4	4	9	12	13	5	1	1	yes	6	10	1.006	0.009	0.40415	NA
MIR548AQ	miRNA	6	2	6	11	9	6	6	2	6	10	10	5	1	1	yes	5	8	1.006	0.009	0.404573	NA
MIR377	miRNA	14	6	3	9	19	11	13	7	3	8	20	10	1	1	yes	8	13	1.006	0.009	0.406305	NA
SNORD68	snoRNA	5	5	9	7	8	20	5	6	9	7	9	18	1	1	yes	7	11	1.006	0.009	0.406523	NA
PDE6C	protein_coding	5	9	21	26	10	25	5	10	22	24	11	22	1	1	yes	12	19	1.006	0.009	0.406701	0.999916
LOC101928718	lncRNA	8	4	22	15	29	13	7	4	23	14	31	11	1	1	yes	11	19	1.006	0.009	0.408422	0.999916
NEMF	protein_coding	986	848	881	1118	1096	1252	914	950	928	1048	1168	1104	1	1	yes	931	1107	1.006	0.008	0.0747478	0.828382
CNOT7	protein_coding	2459	2408	2406	3318	2662	3318	2281	2697	2535	3111	2838	2927	1	1	yes	2504	2959	1.005	0.008	0.0815766	0.845886
ATM	protein_coding	3827	3270	3446	4806	4333	4242	3549	3663	3631	4506	4619	3742	1	1	yes	3614	4289	1.005	0.008	0.0832328	0.85418
ZDHHC2	protein_coding	2815	2480	3047	3429	3134	4216	2611	2778	3210	3215	3341	3719	1	1	yes	2866	3425	1.006	0.008	0.0852934	0.860941
SLMO2	protein_coding	1954	1831	1781	2321	1994	2862	1812	2051	1877	2176	2126	2524	1	1	yes	1913	2275	1.005	0.008	0.0865905	0.867818
GPX8	protein_coding	6934	6894	5839	8244	7224	10075	6431	7723	6152	7729	7701	8887	1	1	yes	6769	8106	1.006	0.008	0.0872351	0.871127
CREBZF	protein_coding	2402	1925	2391	3132	2280	3261	2228	2156	2519	2936	2430	2876	1	1	yes	2301	2747	1.005	0.008	0.0897718	0.879799
CHD9	protein_coding	4980	4628	3822	6025	5227	5919	4619	5184	4027	5649	5572	5221	1	1	yes	4610	5481	1.005	0.008	0.0914034	0.886416
EML4	protein_coding	3547	2790	3106	4673	3014	4634	3290	3125	3273	4381	3213	4088	1	1	yes	3229	3894	1.006	0.008	0.0930591	0.890889
FAM35A	protein_coding	717	548	690	874	821	827	665	614	727	819	875	729	1	1	yes	669	808	1.006	0.008	0.0983173	0.904775
OTUD7B	protein_coding	1174	1208	1228	1809	1317	1592	1089	1353	1294	1696	1404	1404	1	1	yes	1245	1501	1.005	0.008	0.103987	0.92205
SPARC	protein_coding	111229	88105	83080	117669	94121	156064	103160	98694	87535	110317	100330	137659	1	1	yes	96463	116102	1.005	0.008	0.104808	0.92205
PDLIM5	protein_coding	16929	14251	12881	22662	14177	20755	15701	15964	13572	21246	15112	18307	1	1	yes	15079	18222	1.005	0.008	0.105159	0.92205
GID4	protein_coding	407	331	366	507	400	527	377	371	386	475	426	465	1	1	yes	378	455	1.005	0.008	0.10682	0.924111
TMEM59	protein_coding	4312	4184	3941	4927	4320	7320	3999	4687	4152	4619	4605	6457	1	1	yes	4279	5227	1.006	0.008	0.108838	0.926483
STIM2	protein_coding	619	484	606	746	586	925	574	542	638	699	625	816	1	1	yes	585	713	1.006	0.008	0.10885	0.926483
DYRK3	protein_coding	1100	865	780	1274	906	1432	1020	969	822	1194	966	1263	1	1	yes	937	1141	1.006	0.008	0.108912	0.926483
TIA1	protein_coding	1899	2073	2207	2799	2200	3124	1761	2322	2325	2624	2345	2756	1	1	yes	2136	2575	1.005	0.008	0.109494	0.926483
CTPS2	protein_coding	370	357	372	481	417	541	343	400	392	451	445	477	1	1	yes	378	458	1.005	0.008	0.11076	0.929454
VOPP1	protein_coding	897	912	691	1175	909	1215	832	1022	728	1102	969	1072	1	1	yes	861	1048	1.006	0.008	0.114871	0.939789
CHSY1	protein_coding	3140	3182	2471	4405	3175	3920	2912	3564	2604	4130	3384	3458	1	1	yes	3027	3657	1.005	0.008	0.114933	0.939789
RNF217	protein_coding	1833	1491	1181	2217	1580	2102	1700	1670	1244	2078	1684	1854	1	1	yes	1538	1872	1.005	0.008	0.115871	0.941199
PRUNE	protein_coding	318	257	266	335	352	417	295	288	280	314	375	368	1	1	yes	288	352	1.006	0.008	0.117769	0.947739
DTWD2	protein_coding	376	312	324	391	428	505	349	349	341	367	456	445	1	1	yes	346	423	1.005	0.008	0.118438	0.947739
MAP3K4	protein_coding	1133	739	825	1340	1087	1065	1051	828	869	1256	1159	939	1	1	yes	916	1118	1.005	0.008	0.119156	0.948525
ATP7B	protein_coding	739	451	500	729	702	759	685	505	527	683	748	669	1	1	yes	572	700	1.006	0.008	0.119173	0.948525
TRMT13	protein_coding	287	255	292	378	304	417	266	286	308	354	324	368	1	1	yes	287	349	1.005	0.008	0.12585	0.959841
BCAS4	protein_coding	242	206	202	305	268	285	224	231	213	286	286	251	1	1	yes	223	274	1.006	0.008	0.126993	0.959841
WBP4	protein_coding	331	296	324	435	324	504	307	332	341	408	345	445	1	1	yes	327	399	1.005	0.008	0.127333	0.959841
MUT	protein_coding	763	487	600	836	610	989	708	546	632	784	650	872	1	1	yes	629	769	1.005	0.008	0.127599	0.959841
KLHL28	protein_coding	845	817	762	1085	769	1399	784	915	803	1017	820	1234	1	1	yes	834	1024	1.006	0.008	0.128194	0.960412
PARP3	protein_coding	422	294	288	461	449	411	391	329	303	432	479	363	1	1	yes	341	425	1.006	0.008	0.128324	0.960522
CEP41	protein_coding	295	253	236	360	347	326	274	283	249	338	370	288	1	1	yes	269	332	1.006	0.008	0.13027	0.967109
TMEM45A	protein_coding	972	785	747	859	993	1502	901	879	787	805	1059	1325	1	1	yes	856	1063	1.006	0.008	0.135293	0.978246
PKI55	lncRNA	460	403	446	512	631	568	427	451	470	480	673	501	1	1	yes	449	551	1.005	0.008	0.137067	0.978366
THOC2	protein_coding	626	409	518	727	735	578	581	458	546	682	783	510	1	1	yes	528	658	1.006	0.008	0.138807	0.982565
DIAPH2	protein_coding	307	283	251	442	329	346	285	317	264	414	351	305	1	1	yes	289	357	1.005	0.008	0.14191	0.987906
LSM8	protein_coding	723	722	717	1031	629	1318	671	809	755	967	670	1163	1	1	yes	745	933	1.006	0.008	0.145003	0.994693
ERCC8	protein_coding	261	228	305	379	278	409	242	255	321	355	296	361	1	1	yes	273	337	1.005	0.008	0.147074	0.995811
PUS7	protein_coding	498	322	357	435	538	565	462	361	376	408	573	498	1	1	yes	400	493	1.005	0.008	0.148643	0.998334
NBPF15	protein_coding	564	370	311	578	510	548	523	414	328	542	544	483	1	1	yes	422	523	1.005	0.008	0.153235	0.999916
PREP	protein_coding	349	264	265	439	395	324	324	296	279	412	421	286	1	1	yes	300	373	1.005	0.008	0.157545	0.999916
ZFAND2A	protein_coding	240	276	306	334	313	484	223	309	322	313	334	427	1	1	yes	285	358	1.006	0.008	0.157866	0.999916
NR2F2-AS1	lncRNA	314	202	331	458	314	371	291	226	349	429	335	327	1	1	yes	289	364	1.006	0.008	0.158092	0.999916
WWP2	protein_coding	537	434	449	597	740	530	498	486	473	560	789	467	1	1	yes	486	605	1.005	0.008	0.158344	0.999916
ZNF606	protein_coding	204	241	247	358	230	370	189	270	260	336	245	326	1	1	yes	240	302	1.006	0.008	0.161041	0.999916
METRNL	protein_coding	1590	979	760	1472	1543	1385	1475	1097	801	1380	1645	1222	1	1	yes	1124	1416	1.006	0.008	0.161121	0.999916
ZBED6CL	transcribed_unitary_pseudogene	206	165	140	267	210	211	191	185	148	250	224	186	1	1	yes	175	220	1.006	0.008	0.163415	0.999916
DNAJC15	protein_coding	486	667	548	881	560	905	451	747	577	826	597	798	1	1	yes	592	740	1.005	0.008	0.164296	0.999916
DOCK11	protein_coding	842	513	670	932	1060	688	781	575	706	874	1130	607	1	1	yes	687	870	1.006	0.008	0.167764	0.999916
MOCS1	protein_coding	239	137	226	242	279	290	222	153	238	227	297	256	1	1	yes	204	260	1.006	0.008	0.168055	0.999916
WDR19	protein_coding	221	136	208	306	200	260	205	152	219	287	213	229	1	1	yes	192	243	1.006	0.008	0.170069	0.999916
LOC101929452	lncRNA	0	0	0	0	4	5	0	0	0	0	4	4	0	1	yes	0	3	1.006	0.008	0.17231	NA
TARID	lncRNA	0	0	0	0	4	5	0	0	0	0	4	4	0	1	yes	0	3	1.006	0.008	0.17231	NA
ZC2HC1A	protein_coding	447	305	429	657	341	604	415	342	452	616	363	533	1	1	yes	403	504	1.005	0.008	0.177261	0.999916
CHCHD4	protein_coding	254	222	172	236	296	338	236	249	181	221	316	298	1	1	yes	222	278	1.005	0.008	0.17742	0.999916
C15orf41	protein_coding	215	202	198	230	223	389	199	226	209	216	238	343	1	1	yes	211	266	1.005	0.008	0.183943	0.999916
RSRP1	protein_coding	756	978	1181	1058	1115	1913	701	1096	1244	992	1189	1687	1	1	yes	1014	1289	1.006	0.008	0.185175	0.999916
ZBED8	protein_coding	156	158	144	228	148	251	145	177	152	214	158	221	1	1	yes	158	198	1.005	0.008	0.186863	0.999916
ISLR	protein_coding	4852	4329	5235	7473	7484	4234	4500	4849	5516	7006	7978	3735	1	1	yes	4955	6240	1.005	0.008	0.190841	0.999916
MICAL1	protein_coding	1221	984	486	1356	1152	1175	1132	1102	512	1271	1228	1036	1	1	yes	915	1178	1.006	0.008	0.19085	0.999916
ZSWIM3	protein_coding	130	114	94	153	124	185	121	128	99	143	132	163	1	1	yes	116	146	1.005	0.008	0.190897	0.999916
LRRC61	protein_coding	150	136	136	227	190	155	139	152	143	213	203	137	1	1	yes	145	184	1.005	0.008	0.192271	0.999916
NUPR1	protein_coding	844	567	376	980	559	902	783	635	396	919	596	796	1	1	yes	605	770	1.006	0.008	0.196871	0.999916
CCL21	protein_coding	0	0	0	4	4	0	0	0	0	4	4	0	0	1	yes	0	3	1.005	0.008	0.197977	NA
SHOX	protein_coding	0	0	0	4	4	0	0	0	0	4	4	0	0	1	yes	0	3	1.005	0.008	0.197977	NA
CCDC36	protein_coding	110	81	112	142	138	130	102	91	118	133	147	115	1	1	yes	104	132	1.005	0.008	0.205195	0.999916
LTB4R	protein_coding	160	123	86	175	161	165	148	138	91	164	172	146	1	1	yes	126	161	1.005	0.008	0.20944	0.999916
PRKY	transcribed_unitary_pseudogene	0	14	0	0	0	0	0	16	0	0	0	0	0	0	no	5	0	0.993	-0.01	0.0961168	NA
FOXR1	protein_coding	0	2	8	0	0	0	0	2	8	0	0	0	0	0	no	3	0	0.993	-0.01	0.114906	NA
LOC101928266	lncRNA	2	0	8	0	0	0	2	0	8	0	0	0	0	0	no	3	0	0.993	-0.01	0.122354	NA
OTP	protein_coding	0	1	9	0	0	0	0	1	9	0	0	0	0	0	no	3	0	0.993	-0.01	0.124665	NA
LILRB5	protein_coding	1	0	9	0	0	0	1	0	9	0	0	0	0	0	no	3	0	0.993	-0.01	0.128494	NA
RSPH14	protein_coding	1	0	9	0	0	0	1	0	9	0	0	0	0	0	no	3	0	0.993	-0.01	0.128494	NA
TREML3P	transcribed_unprocessed_pseudogene	0	7	2	0	0	0	0	8	2	0	0	0	0	0	no	3	0	0.993	-0.01	0.13184	NA
MIR6500	miRNA	1	4	2	0	0	0	1	4	2	0	0	0	0	0	no	2	0	0.993	-0.01	0.14611	NA
CLDN3	protein_coding	10	2	0	0	0	1	9	2	0	0	0	1	0	0	no	4	0	0.993	-0.01	0.146635	NA
CATIP	protein_coding	3	2	2	0	0	0	3	2	2	0	0	0	0	0	no	2	0	0.993	-0.01	0.150565	NA
FCAR	protein_coding	11	0	1	0	0	1	10	0	1	0	0	1	0	0	no	4	0	0.993	-0.01	0.162516	NA
MIR4502	miRNA	4	2	2	0	1	0	4	2	2	0	1	0	0	0	no	3	0	0.993	-0.01	0.183066	NA
TENM1	protein_coding	4	2	2	0	0	1	4	2	2	0	0	1	0	0	no	3	0	0.993	-0.01	0.185458	NA
LRRC37A8P	pseudo	2	6	2	2	0	0	2	7	2	2	0	0	0	0	no	4	1	0.993	-0.01	0.223123	NA
RHOV	protein_coding	2	2	10	0	3	0	2	2	11	0	3	0	0	0	no	5	1	0.993	-0.01	0.229864	NA
ARPP21	protein_coding	2	0	18	0	1	4	2	0	19	0	1	4	0	0	no	7	2	0.993	-0.01	0.235715	NA
LOC653513	pseudo	10	2	2	1	1	3	9	2	2	1	1	3	0	0	no	4	2	0.993	-0.01	0.299678	NA
NR2F1	protein_coding	881	1392	1175	2125	1453	1201	817	1559	1238	1992	1549	1059	1	1	yes	1205	1533	1.005	0.008	0.212213	0.999916
IZUMO1	protein_coding	0	0	1	0	3	7	0	0	1	0	3	6	0	1	yes	0	3	1.006	0.008	0.213751	NA
MEGF6	protein_coding	354	224	245	265	470	365	328	251	258	248	501	322	1	1	yes	279	357	1.005	0.008	0.214086	0.999916
LIME1	protein_coding	121	114	127	204	179	119	112	128	134	191	191	105	1	1	yes	125	162	1.006	0.008	0.214995	0.999916
EIF3J-AS1	lncRNA	112	164	181	201	185	255	104	184	191	188	197	225	1	1	yes	160	203	1.005	0.008	0.218246	0.999916
AGAP6	protein_coding	98	84	84	134	140	94	91	94	89	126	149	83	1	1	yes	91	119	1.006	0.008	0.221609	0.999916
WNK3	protein_coding	373	176	230	422	215	434	346	197	242	396	229	383	1	1	yes	262	336	1.005	0.008	0.223413	0.999916
FAM131B	protein_coding	520	217	328	474	293	719	482	243	346	444	312	634	1	1	yes	357	463	1.006	0.008	0.231691	0.999916
TFAP2B	protein_coding	0	0	1	0	5	4	0	0	1	0	5	4	0	1	yes	0	3	1.006	0.008	0.231884	NA
LIMD1-AS1	lncRNA	0	1	0	6	3	0	0	1	0	6	3	0	0	1	yes	0	3	1.005	0.008	0.234167	NA
ST3GAL6	protein_coding	78	119	114	162	149	128	72	133	120	152	159	113	1	1	yes	108	141	1.006	0.008	0.235196	0.999916
ATG4C	protein_coding	243	203	255	228	217	569	225	227	269	214	231	502	1	1	yes	240	316	1.006	0.008	0.235284	0.999916
CMC1	protein_coding	67	65	62	88	66	123	62	73	65	83	70	108	1	1	yes	67	87	1.006	0.008	0.237104	0.999916
PLG	protein_coding	2	0	0	3	9	0	2	0	0	3	10	0	0	1	yes	1	4	1.006	0.008	0.242393	NA
ZNF141	protein_coding	129	60	125	155	113	166	120	67	132	145	120	146	1	1	yes	106	137	1.005	0.008	0.248061	0.999916
TMEM133	protein_coding	92	129	103	196	135	124	85	145	109	184	144	109	1	1	yes	113	146	1.005	0.008	0.24822	0.999916
LRRC20	protein_coding	92	179	197	227	192	256	85	201	208	213	205	226	1	1	yes	165	215	1.006	0.008	0.250654	0.999916
TMEM132D	protein_coding	21	1	1	135	6	0	19	1	1	127	6	0	0	1	yes	7	44	1.006	0.008	0.257288	0.999916
MIR3198-1	miRNA	2	0	0	3	0	10	2	0	0	3	0	9	0	1	yes	1	4	1.006	0.008	0.257998	NA
NCAM2	protein_coding	124	231	97	282	182	199	115	259	102	264	194	176	1	1	yes	159	211	1.006	0.008	0.263474	0.999916
BTN1A1	protein_coding	0	1	1	0	6	5	0	1	1	0	6	4	0	1	yes	1	3	1.006	0.008	0.265837	NA
ADAMTS20	protein_coding	0	0	3	11	5	0	0	0	3	10	5	0	0	1	yes	1	5	1.006	0.008	0.26863	NA
CRHR1-IT1	lncRNA	83	62	40	91	70	99	77	69	42	85	75	87	1	1	yes	63	82	1.005	0.008	0.270385	0.999916
KRT40	protein_coding	0	0	2	3	6	1	0	0	2	3	6	1	0	1	yes	1	3	1.006	0.008	0.280405	NA
FERMT1	protein_coding	175	239	86	151	290	283	162	268	91	142	309	250	1	1	yes	174	234	1.006	0.008	0.288004	0.999916
SLCO1C1	protein_coding	1	0	2	0	7	6	1	0	2	0	7	5	0	1	yes	1	4	1.006	0.008	0.288691	NA
DACT3	protein_coding	316	196	76	302	201	332	293	220	80	283	214	293	1	1	yes	198	263	1.006	0.008	0.293188	0.999916
WDR78	protein_coding	113	73	66	72	106	177	105	82	70	68	113	156	1	1	yes	86	112	1.005	0.008	0.295521	0.999916
PRSS57	protein_coding	0	3	0	4	8	1	0	3	0	4	9	1	0	1	yes	1	5	1.006	0.008	0.297053	NA
UPK2	protein_coding	0	0	3	3	2	8	0	0	3	3	2	7	0	1	yes	1	4	1.006	0.008	0.303365	NA
FAM66C	lncRNA	33	38	30	54	46	46	31	43	32	51	49	41	1	1	yes	35	47	1.006	0.008	0.304325	0.999916
RASGRP3	protein_coding	459	291	179	232	280	859	426	326	189	218	298	758	1	1	yes	314	425	1.006	0.008	0.30506	0.999916
PCDH20	protein_coding	4	4	0	0	0	36	4	4	0	0	0	32	1	0	yes	3	11	1.006	0.008	0.305109	NA
MYH2	protein_coding	0	1	3	0	4	13	0	1	3	0	4	11	0	1	yes	1	5	1.006	0.008	0.305405	NA
CLUHP3	transcribed_unprocessed_pseudogene	41	30	36	61	43	48	38	34	38	57	46	42	1	1	yes	37	48	1.005	0.008	0.307209	0.999916
SPATA41	lncRNA	2	0	0	2	3	4	2	0	0	2	3	4	0	1	yes	1	3	1.005	0.008	0.307244	NA
LOC101928140	lncRNA	36	49	63	87	81	48	33	55	66	82	86	42	1	1	yes	51	70	1.006	0.008	0.310417	0.999916
CASC1	protein_coding	0	2	1	4	0	10	0	2	1	4	0	9	0	1	yes	1	4	1.006	0.008	0.311986	NA
XKR5	protein_coding	43	22	39	60	53	37	40	25	41	56	56	33	1	1	yes	35	48	1.006	0.008	0.315164	0.999916
XK	protein_coding	59	52	37	43	79	89	55	58	39	40	84	79	1	1	yes	51	68	1.005	0.008	0.318163	0.999916
CYGB	protein_coding	78	71	105	183	129	55	72	80	111	172	138	49	1	1	yes	88	120	1.006	0.008	0.318898	0.999916
MYO1G	protein_coding	0	1	2	1	6	4	0	1	2	1	6	4	0	1	yes	1	4	1.006	0.008	0.323931	NA
BMPR1B	protein_coding	270	209	74	377	129	303	250	234	78	353	138	267	1	1	yes	187	253	1.006	0.008	0.324416	0.999916
SLC6A9	protein_coding	79	30	33	66	57	77	73	34	35	62	61	68	1	1	yes	47	64	1.005	0.008	0.324695	0.999916
LANCL3	protein_coding	162	49	92	89	111	234	150	55	97	83	118	206	1	1	yes	101	136	1.006	0.008	0.325447	0.999916
LOC101929099	lncRNA	0	0	3	1	6	5	0	0	3	1	6	4	0	1	yes	1	4	1.005	0.008	0.328117	NA
LINC01291	lncRNA	1	0	4	7	10	0	1	0	4	7	11	0	0	1	yes	2	6	1.006	0.008	0.330299	NA
TPM3P9	transcribed_processed_pseudogene	64	92	37	104	131	48	59	103	39	98	140	42	1	1	yes	67	93	1.006	0.008	0.345037	0.999916
BRD7P3	processed_pseudogene	35	24	39	67	35	40	32	27	41	63	37	35	1	1	yes	33	45	1.005	0.008	0.347468	0.999916
SNORD116-30	snoRNA	1	2	1	11	0	3	1	2	1	10	0	3	0	1	yes	1	4	1.005	0.008	0.348637	NA
SBK2	protein_coding	0	0	4	8	4	2	0	0	4	8	4	2	0	1	yes	1	5	1.005	0.008	0.349182	NA
SLC14A2	protein_coding	3	0	1	2	4	6	3	0	1	2	4	5	0	1	yes	1	4	1.006	0.008	0.353581	NA
HAPLN4	protein_coding	2	1	0	4	2	4	2	1	0	4	2	4	0	1	yes	1	3	1.005	0.008	0.353802	NA
FAS-AS1	lncRNA	21	14	28	27	28	40	19	16	30	25	30	35	1	1	yes	22	30	1.006	0.008	0.355981	0.999916
POLR2I	protein_coding	34	27	30	40	23	75	32	30	32	38	25	66	1	1	yes	31	43	1.006	0.008	0.357421	0.999916
SCNN1B	protein_coding	2	0	3	4	9	1	2	0	3	4	10	1	0	1	yes	2	5	1.006	0.008	0.358735	NA
SNORD114-7	snoRNA	67	32	21	68	49	53	62	36	22	64	52	47	1	1	yes	40	54	1.005	0.008	0.360336	0.999916
TSNAX-DISC1	protein_coding	2	2	1	1	4	9	2	2	1	1	4	8	0	1	yes	2	4	1.006	0.008	0.360605	NA
HESX1	protein_coding	3	0	3	8	2	6	3	0	3	8	2	5	1	1	yes	2	5	1.006	0.008	0.36703	NA
MIR597	miRNA	6	0	1	1	11	6	6	0	1	1	12	5	0	1	yes	2	6	1.006	0.008	0.368511	NA
LOC101927780	lncRNA	28	31	16	27	28	60	26	35	17	25	30	53	1	1	yes	26	36	1.006	0.008	0.368553	0.999916
LINC01204	lncRNA	0	2	5	3	5	11	0	2	5	3	5	10	0	1	yes	2	6	1.006	0.008	0.368675	NA
GABRA5	protein_coding	271	96	55	375	91	154	251	108	58	352	97	136	1	1	yes	139	195	1.006	0.008	0.368929	0.999916
LINC01564	lncRNA	3	2	0	4	1	10	3	2	0	4	1	9	0	1	yes	2	5	1.006	0.008	0.369047	NA
MIR4439	miRNA	0	1	4	10	3	2	0	1	4	9	3	2	0	1	yes	2	5	1.006	0.008	0.36947	NA
MIR4761	miRNA	1	3	0	3	7	2	1	3	0	3	7	2	0	1	yes	1	4	1.005	0.008	0.370422	NA
DLX1	protein_coding	2	0	5	10	6	2	2	0	5	9	6	2	0	1	yes	2	6	1.006	0.008	0.37095	NA
LOC728095	lncRNA	4	0	1	9	4	1	4	0	1	8	4	1	0	1	yes	2	4	1.005	0.008	0.373134	NA
SLC25A5-AS1	lncRNA	19	16	33	35	30	36	18	18	35	33	32	32	1	1	yes	24	32	1.005	0.008	0.374945	0.999916
MIR3689B	miRNA	5	0	2	2	10	5	5	0	2	2	11	4	0	1	yes	2	6	1.006	0.008	0.375201	NA
FBXL22	protein_coding	39	15	13	50	29	22	36	17	14	47	31	19	1	1	yes	22	32	1.006	0.008	0.377972	0.999916
SLC13A4	protein_coding	50	61	49	147	67	27	46	68	52	138	71	24	1	1	yes	55	78	1.006	0.008	0.37932	0.999916
SACS-AS1	lncRNA	6	1	2	0	12	10	6	1	2	0	13	9	0	1	yes	3	7	1.006	0.008	0.37938	NA
MIR4305	miRNA	4	2	0	3	7	5	4	2	0	3	7	4	0	1	yes	2	5	1.006	0.008	0.380056	NA
SPIN2B	protein_coding	38	16	20	38	21	51	35	18	21	36	22	45	1	1	yes	25	34	1.005	0.008	0.38029	0.999916
LRRC4B	protein_coding	4	0	4	8	13	0	4	0	4	8	14	0	1	1	yes	3	7	1.005	0.008	0.380841	NA
LOC102467080	lncRNA	20	13	19	26	29	22	19	15	20	24	31	19	1	1	yes	18	25	1.006	0.008	0.38117	0.999916
TRPC5	protein_coding	27	13	50	51	39	44	25	15	53	48	42	39	1	1	yes	31	43	1.005	0.008	0.381517	0.999916
SPAG8	protein_coding	14	17	26	35	17	37	13	19	27	33	18	33	1	1	yes	20	28	1.006	0.008	0.383789	0.999916
OR10A4	protein_coding	4	0	7	4	13	7	4	0	7	4	14	6	1	1	yes	4	8	1.006	0.008	0.38814	NA
SH2D7	protein_coding	2	0	6	8	6	5	2	0	6	8	6	4	0	1	yes	3	6	1.006	0.008	0.389861	NA
PDIA2	protein_coding	3	2	4	16	6	0	3	2	4	15	6	0	1	1	yes	3	7	1.006	0.008	0.392553	NA
PIK3AP1	protein_coding	1	0	4	2	4	8	1	0	4	2	4	7	0	1	yes	2	4	1.005	0.008	0.393583	NA
MROH8	protein_coding	23	17	20	42	40	10	21	19	21	39	43	9	1	1	yes	20	30	1.006	0.008	0.394405	0.999916
TPSG1	protein_coding	16	14	11	31	20	13	15	16	12	29	21	11	1	1	yes	14	20	1.006	0.008	0.394502	0.999916
PTGDS	protein_coding	36	15	12	56	22	19	33	17	13	53	23	17	1	1	yes	21	31	1.006	0.008	0.395206	0.999916
SNORD19	snoRNA	20	15	9	25	19	23	19	17	9	23	20	20	1	1	yes	15	21	1.006	0.008	0.397193	0.999916
WTH3DI	protein_coding	1	2	3	5	2	8	1	2	3	5	2	7	0	1	yes	2	5	1.006	0.008	0.397198	NA
HMGB4	protein_coding	4	0	4	6	6	6	4	0	4	6	6	5	1	1	yes	3	6	1.006	0.008	0.397231	NA
FIGNL2	protein_coding	41	13	66	55	68	51	38	15	70	52	72	45	1	1	yes	41	56	1.005	0.008	0.397366	0.999916
RASL11A	protein_coding	25	25	8	37	17	37	23	28	8	35	18	33	1	1	yes	20	29	1.006	0.008	0.399607	0.999916
PCDH1	protein_coding	144	22	73	72	233	39	134	25	77	68	248	34	1	1	yes	79	117	1.006	0.008	0.399915	0.999916
LTB4R2	protein_coding	9	29	12	22	29	30	8	32	13	21	31	26	1	1	yes	18	26	1.006	0.008	0.400137	0.999916
JAZF1-AS1	lncRNA	6	0	2	6	10	2	6	0	2	6	11	2	0	1	yes	3	6	1.005	0.008	0.40213	NA
SNORD114-5	snoRNA	13	8	6	17	12	15	12	9	6	16	13	13	1	1	yes	9	14	1.006	0.008	0.402495	NA
ALDH1A2	protein_coding	1662	436	38	2572	735	1171	1541	488	40	2411	783	1033	1	1	yes	690	1409	1.006	0.008	0.40369	0.999916
LOC644189	pseudo	7	1	5	8	4	14	6	1	5	8	4	12	1	1	yes	4	8	1.006	0.008	0.407863	NA
CHRM5	protein_coding	30	16	15	33	40	16	28	18	16	31	43	14	1	1	yes	21	29	1.005	0.008	0.408567	0.999916
LOC102546294	lncRNA	5	0	3	6	2	11	5	0	3	6	2	10	1	1	yes	3	6	1.005	0.008	0.408791	NA
SNORD114-23	snoRNA	16	11	7	20	10	25	15	12	7	19	11	22	1	1	yes	11	17	1.006	0.008	0.409271	0.999916
LOC101929679	lncRNA	15	15	11	29	18	16	14	17	12	27	19	14	1	1	yes	14	20	1.005	0.008	0.409689	0.999916
ART1	protein_coding	5	4	3	3	19	2	5	4	3	3	20	2	1	1	yes	4	8	1.006	0.008	0.409695	NA
N4BP2L1	protein_coding	23	11	27	47	34	12	21	12	28	44	36	11	1	1	yes	20	30	1.006	0.008	0.411016	0.999916
MGC32805	lncRNA	12	9	17	24	23	12	11	10	18	23	25	11	1	1	yes	13	20	1.006	0.008	0.413749	0.999916
SEMA3C	protein_coding	1217	3870	449	5462	2442	2587	1129	4335	473	5121	2603	2282	1	1	yes	1979	3335	1.006	0.008	0.414029	0.999916
MUC12	protein_coding	4	12	9	11	17	15	4	13	9	10	18	13	1	1	yes	9	14	1.006	0.008	0.414348	NA
DNAJC12	protein_coding	10	2	5	8	11	11	9	2	5	8	12	10	1	1	yes	5	10	1.006	0.008	0.414667	NA
PLCB2	protein_coding	16	12	11	15	26	18	15	13	12	14	28	16	1	1	yes	13	19	1.005	0.008	0.415104	0.999916
RNF148	protein_coding	21	10	1	9	30	16	19	11	1	8	32	14	1	1	yes	10	18	1.006	0.008	0.416224	0.999916
LINC00582	lncRNA	1	3	8	4	9	12	1	3	8	4	10	11	1	1	yes	4	8	1.006	0.008	0.416894	NA
LOC730668	pseudo	13	15	21	19	11	51	12	17	22	18	12	45	1	1	yes	17	25	1.006	0.008	0.416935	0.999916
ABCA9	protein_coding	12	14	18	37	7	29	11	16	19	35	7	26	1	1	yes	15	23	1.006	0.008	0.417466	0.999916
CNTN5	protein_coding	13	35	9	42	5	58	12	39	9	39	5	51	1	1	yes	20	32	1.006	0.008	0.418499	0.999916
KRT23	protein_coding	17	11	1	31	5	18	16	12	1	29	5	16	1	1	yes	10	17	1.006	0.008	0.420358	0.999916
HCFC1-AS1	lncRNA	4	4	6	4	16	6	4	4	6	4	17	5	1	1	yes	5	9	1.006	0.008	0.420478	NA
LOC101927692	lncRNA	8	4	6	7	22	3	7	4	6	7	23	3	1	1	yes	6	11	1.006	0.008	0.421944	NA
IL21R	protein_coding	10	5	4	16	7	10	9	6	4	15	7	9	1	1	yes	6	10	1.006	0.008	0.422636	NA
ATP6V1B1	protein_coding	9	10	16	18	30	8	8	11	17	17	32	7	1	1	yes	12	19	1.006	0.008	0.423547	0.999916
MIR5002	miRNA	7	7	0	15	5	9	6	8	0	14	5	8	1	1	yes	5	9	1.006	0.008	0.423772	NA
BMS1P21	transcribed_unprocessed_pseudogene	9	16	8	10	19	25	8	18	8	9	20	22	1	1	yes	11	17	1.006	0.008	0.425509	0.999916
PCDHA4	protein_coding	18	19	16	2	29	63	17	21	17	2	31	56	1	1	yes	18	30	1.006	0.008	0.425927	0.999916
MDFI	protein_coding	69	5	2	85	18	28	64	6	2	80	19	25	1	1	yes	24	41	1.006	0.008	0.427512	0.999916
PEG3	protein_coding	28	4	8	6	22	39	26	4	8	6	23	34	1	1	yes	13	21	1.006	0.008	0.427732	0.999916
MIR8066	miRNA	3	4	4	7	10	4	3	4	4	7	11	4	1	1	yes	4	7	1.006	0.008	0.429119	NA
ANK3	protein_coding	3	8	16	42	0	17	3	9	17	39	0	15	1	1	yes	10	18	1.005	0.008	0.429709	0.999916
GBAT2	lncRNA	12	3	8	20	5	15	11	3	8	19	5	13	1	1	yes	7	12	1.006	0.008	0.430224	NA
TREX2	protein_coding	16	13	11	30	19	12	15	15	12	28	20	11	1	1	yes	14	20	1.005	0.008	0.430662	0.999916
OR5P3	protein_coding	15	6	11	17	12	21	14	7	12	16	13	19	1	1	yes	11	16	1.005	0.008	0.433156	0.999916
POTEE	protein_coding	10	13	6	26	10	12	9	15	6	24	11	11	1	1	yes	10	15	1.005	0.008	0.434349	0.999916
ADH6	protein_coding	12	15	8	23	7	28	11	17	8	22	7	25	1	1	yes	12	18	1.005	0.008	0.435282	0.999916
GABRR2	protein_coding	5	5	4	7	9	9	5	6	4	7	10	8	1	1	yes	5	8	1.006	0.008	0.435853	NA
IL34	protein_coding	27	7	8	19	24	20	25	8	8	18	26	18	1	1	yes	14	21	1.005	0.008	0.436857	0.999916
MIR1268A	miRNA	11	5	4	10	8	16	10	6	4	9	9	14	1	1	yes	7	11	1.006	0.008	0.437002	NA
MEIS1-AS3	lncRNA	3	8	14	9	35	2	3	9	15	8	37	2	1	1	yes	9	16	1.005	0.008	0.437326	NA
TMED11P	transcribed_unitary_pseudogene	16	5	19	30	19	13	15	6	20	28	20	11	1	1	yes	14	20	1.005	0.008	0.43889	0.999916
OSGEPL1-AS1	lncRNA	6	12	9	10	21	13	6	13	9	9	22	11	1	1	yes	9	14	1.005	0.008	0.440611	NA
STX11	protein_coding	38	5	12	40	24	19	35	6	13	38	26	17	1	1	yes	18	27	1.005	0.008	0.441746	0.999916
[truncated: 24,487 more rows]
